# Supplementary material for: Socioeconomic disparities in anthropometric status among primary school children: A potential association with school meals
Source: PLoS One. 2025 Apr 2;20(4):e0321289. doi: 10.1371/journal.pone.0321289 (PMC11964276; doi:10.1371/journal.pone.0321289)
Supplement: S2 File — (XLSX) [file pone.0321289.s002.xlsx]

## Sheet: Form Responses 1
Timestamp	group	school	schsector	age	sex	district	tribe	wt	ht	BMI	wtagz	wtagcen	htagz	htagcen	bmiagz	bmiagcen	fam	famemb	breadwin	parstat	homown	mothedu	mothwork	brfeed	income	schmeal	schmealprep
2021-03-13 15:25:29	2	1	1	>8-9	0	اركويت	الجعليين	12.1	131.6	15.1	-0.12	45.2	0	50	-0.19	42.4	0	2	3	1	مملوك	3	1	5	لايكفي	1	معدة من المنزل
2021-03-13 15:39:10	2	1	1	>8-9	0	اركويت	الجعليين	25.6	137.2	16.6	0.02	50.6	1.65	95	-1.43	7.7	1	3	1	1	مؤجر	4	0	3	يكفي فقط	1	معدة من المنزل
2021-03-13 15:48:32	2	1	1	>8-9	0	مايو	الجعليين	16.4	107.8	14.1	-3.04	.	-3.34	.	-1.03	15.2	1	2	1	1	مملوك	4	0	4	يكفي فقط	1	معدة من المنزل
2021-03-13 15:55:55	2	1	1	>8-9	0	اركويت	الجعليين	17.8	117.2	13	-2.41	0.8	-1.71	4.3	-1.95	2.5	1	1	1	1	مؤجر	4	0	4	يكفي و يفيض	1	معدة من المنزل
2021-03-13 16:10:39	2	1	1	>7-8	0	مايو	الشوايقة	21.4	122	14.4	-0.65	29.9	-0.3	38.2	-0.73	23.2	0	1	3	1	مملوك	4	1	5	يكفي فقط	1	معدة من المنزل
2021-03-13 16:18:52	2	1	1	>7-8	0	مايو	أخرى	27	124	17.6	1.05	85.2	0.42	66.4	1.1	86.4	1	2	1	1	مملوك	3	0	5	يكفي فقط	1	معدة من المنزل
2021-03-13 16:24:31	2	1	1	>6-7	0	اركويت	الشوايقة	27.7	119.6	19.4	1.85	94.2	0.21	58.5	1.94	97.4	0	1	1	1	مؤجر	4	0	4	لايكفي ونضطر للإٍستدانة	1	معدة من المنزل
2021-03-13 19:54:38	2	1	1	>7-8	0	اركويت	برقو	18.3	114.2	14	-1.5	6.7	-1.39	8.3	-0.94	17.3	1	1	3	1	مؤجر	3	1	3	لايكفي	0
2021-03-13 20:01:37	2	1	1	>8-9	0	حبيب الله	الجعليين	27.2	138.2	14.2	-0.05	48	1.17	88	-1.08	14	0	2	1	1		3	1	4	يكفي فقط	1	معدة من المنزل
2021-03-13 20:11:40	2	1	1	>9-10	0	اركويت	الجعليين	21.8	135.1	11.9	-2.41	0.8	-0.49	31.1	-3.38	.	1	2	1	1	مملوك	3	0	5	لايكفي	1	معدة من المنزل
2021-03-13 20:31:45	2	1	1	>9-10	0	حي النصر	الشوايقة	27.2	135.4	14.8	-0.96	16.9	-0.5	30.7	-1	15.9	0	3	1	1	مملوك	2	0	4	لايكفي ونضطر للإٍستدانة	1	تشترى من المدرسة
2021-03-13 20:37:12	2	1	1	>9-10	0	مايو	رزيقات	24.2	127.7	14.8	-1.14	12.7	-1.01	15.6	-0.79	21.4	0	2	1	1	مملوك	4	0	5	لايكفي	1	معدة من المنزل
2021-03-13 20:43:46	2	1	1	>8-9	0	حي النصر	الجعليين	23.8	131.3	13.8	-0.95	17	-0.05	47.9	-1.42	7.8	1	2	1	1	مملوك	3	0	3	لايكفي	1	تشترى من المدرسة
2021-03-13 20:49:45	2	1	1	>7-8	0	اركويت	أخرى	20.8	126	13.1	-0.96	16.8	0.23	59.3	-1.75	4	0	2	1	1	مملوك	4	0	4	يكفي فقط	1	معدة من المنزل
2021-03-13 20:56:08	2	1	1	>9-10	0	اركويت	الشوايقة	30.3	144.1	14.5	0.25	59.8	1.7	95.5	-1.01	15.7	0	2	1	1	مملوك	4	0	5	لايكفي	1	معدة من المنزل
2021-03-13 21:02:41	2	1	1	>8-9	0	حبيب الله	خوالدة	34.4	127.7	21.1	1.27	89.8	-0.57	28.3	1.95	97.4	0	2	1	1	مؤجر	4	0	4	لايكفي	1	معدة من المنزل
2021-03-13 21:09:43	2	1	1	>8-9	0	اركويت	بديرية دهمشية	38.5	139	19.9	1.94	97.4	1.44	92.6	1.64	95	1	2	2	2	مملوك	4	1	5	لايكفي	1	معدة من المنزل
2021-03-13 21:15:13	2	1	1	>9-10	0	اركويت	الرفاعيين	27	127.1	16.7	-0.57	28.5	-1.27	10.2	0.21	58.1	1	2	1	1	مملوك	4	0	5	يكفي فقط	1	معدة من المنزل
2021-03-13 21:19:25	2	1	1	>8-9	0	مايو	الجعليين	25.3	127.6	15.5	-0.49	31.1	-0.58	28.3	-0.25	40.2	0	3	3	1	مملوك	5	1	5	يكفي فقط	1	معدة من المنزل
2021-03-13 21:24:06	2	1	1	>8-9	0	مايو	جعافرة	28.7	130.8	16.8	0.13	55	-0.25	40.2	0.35	63.6	1	2	1	1	مملوك	2	0	1	يكفي فقط	1	معدة من المنزل
2021-03-13 21:30:57	2	1	1	>9-10	0	حي النصر	الشوايقة	22.1	131	12.9	-1.88	3.1	-0.63	26.3	-2.34	1	1	1	.	1	مؤجر	4	1	1	لايكفي ونضطر للإٍستدانة	0
2021-03-13 21:37:32	2	1	1	>8-9	0	مايو	كواهلة	28.1	134.2	15.6	0.32	62.6	0.77	77.8	-0.16	43.8	0	1	3	1	مملوك	4	0	2	يكفي فقط	1	تشترى من المدرسة
2021-03-13 21:42:09	2	1	1	>9-10	0	مايو	الجعليين	26.2	131.5	15.2	-0.63	26.5	-0.4	34.6	-0.6	27.6	1	1	1	1	مملوك	4	1	5	يكفي فقط	1	معدة من المنزل
2021-03-13 21:47:03	2	1	1	>7-8	0	اركويت	الجعليين	21.4	127	13.3	-0.66	25.4	0.56	71.4	-1.59	5.6	0	2	1	1	مملوك	4	0	4	يكفي فقط	1	معدة من المنزل
2021-03-13 21:52:45	2	1	1	>7-8	0	اركويت	الجعليين	18.6	120	12.9	-1.59	5.5	-0.63	26.6	-1.89	3	1	2	1	1	مؤجر	4	1	4	لايكفي	1	معدة من المنزل
2021-03-13 21:58:40	2	1	1	>7-8	0	مايو	الجعليين	28.3	126.6	17.7	0.92	82.2	0.28	61.1	1.03	84.8	0	1	1	1	أخرى	4	0	2	لايكفي	1	أخرى
2021-03-13 22:04:08	2	1	1	>7-8	0	اركويت	الجعليين	19.9	126.4	12.5	-0.96	16.8	0.74	77	-2.29	1.1	1	2	1	1	مؤجر	4	1	4	يكفي فقط	1	معدة من المنزل
2021-03-13 22:10:02	2	1	1	>6-7	0	اركويت	جوامعة	20.5	122	13.8	-0.44	32.9	0.42	66.3	-1.1	13.5	1	1	1	1	مملوك	4	0	5		1	معدة من المنزل
2021-03-13 22:25:56	2	2	1	>9-10	1	اركويت	الجعليين	28.2	136.2	15.2	-0.21	41.6	0.31	62.2	-0.58	28.1	1	2	1	1	مملوك	4	0	5	يكفي فقط	1	معدة من المنزل
2021-03-13 22:31:59	2	2	1	>7-8	1	اركويت	الشوايقة	21.1	123.8	13.8	-1.07	14.1	-0.24	40.4	-1.49	6.9	1	3	1	1	أخرى	4	0	4	لايكفي	1	معدة من المنزل
2021-03-13 22:36:28	2	2	1	>8-9	1	مايو	فلاتة	21.6	130.2	12.7	-1.47	7.1	-0.06	47.7	-2.28	1.1	1	2	1	1	مؤجر	2	0	4	لايكفي	1	معدة من المنزل
2021-03-13 22:42:34	2	2	1	>8-9	1	اركويت	جوامعة	21.1	127	13.1	-1.7	4.4	-0.44	32.9	-2.36	0.9	0	2	1	1	مملوك	2	.	2	يكفي فقط	0
2021-03-13 22:47:56	2	2	1	>8-9	1	مايو	الجعليين	25.5	134	14.2	-0.05	47.8	1.08	86	-1.18	11.9	0	2	1	1	أخرى	3	0	3	لايكفي ونضطر للإٍستدانة	1	معدة من المنزل
2021-03-13 22:54:55	2	2	1	>5-6	1	اركويت	الجعليين	20.5	123.2	13.5	0.19	57.7	1.79	96.3	-1.52	6.4	0	2	1	1	مملوك	4	0	5	لايكفي	1	معدة من المنزل
2021-03-13 22:59:44	2	2	1	>6-7	1	اركويت	هوسا	24.1	126	15.2	0.38	65	0.83	79.6	-0.22	41.4	0	3	1	1	مملوك	2	0	4	يكفي فقط	0
2021-03-13 23:05:33	2	2	1	>9-10	1	اركويت	الجعليين	30.7	133.5	17.2	-0.09	46.4	-0.67	25	0.42	66.3	0	2	1	1	مملوك	4	1	5	يكفي فقط	1	معدة من المنزل
2021-03-15 19:33:09	2	2	1	>9-10	1	اركويت	الجعليين	25	129.1	15	-0.98	16.4	-0.8	21.1	-0.77	22.1	1	2	1	1	مملوك	3	0	4	لايكفي	1	معدة من المنزل
2021-03-15 19:38:22	2	2	1	>8-9	1	مايو	بديرية دهمشية	22.6	128.4	13.7	-1.4	8.1	-0.52	30	-1.75	4	0	3	1	1	مملوك	4	0	5	لايكفي	1	معدة من المنزل
2021-03-15 19:43:51	2	2	1	>6-7	1	مايو	الجعليين	20.5	120	14.2	-0.29	38.6	0.4	65.7	-0.9	18.5	1	1	3	1	مؤجر	3	0	5	يكفي و نستطيع التوفير	1	معدة من المنزل
2021-03-15 19:48:43	2	2	1	>6-7	1	مايو	كواهلة	16.9	117.5	12.2	-2.23	1.3	-0.65	25.9	-2.99	0.1	0	3	1	1	أخرى	3	0	5	لايكفي ونضطر للإٍستدانة	1	معدة من المنزل
2021-03-15 19:55:07	2	2	1	>6-7	1	اركويت	الجعليين	18.3	113	14.3	-1.33	9.2	-1.19	11.7	-0.84	20.2	1	2	4	1	مؤجر	2	0	1	يكفي فقط	1	معدة من المنزل
2021-03-15 20:05:51	2	1	1	>6-7	1	حبيب الله	أخرى	19.6	119	13.8	-0.69	24.6	0.12	54.9	-1.26	10.5	1	2	1	1	مملوك	3	0	2	يكفي فقط	1	معدة من المنزل
2021-03-15 20:13:08	2	2	1	>6-7	1	مايو	الجعليين	21.3	123	14.1	-0.22	41.4	0.68	75.3	-1.06	14.4	0	1	1	2	مملوك	4	0	1	يكفي فقط	1	معدة من المنزل
2021-03-15 20:20:11	2	2	1	>7-8	1	مايو	الجعليين	15.8	113	12.4	-3.28	.	-2.06	2	2.92	0.2	0	2	1	1	مؤجر	3	1	5	لايكفي ونضطر للإٍستدانة	1	معدة من المنزل
2021-03-15 20:28:47	2	2	1	>9-10	1	اركويت	الجعليين	23.5	138.4	12.3	-1.8	3.6	0.23	58.9	-3.49	.	0	2	1	1	مملوك	4	0	5	لايكفي	0
2021-03-15 20:36:06	2	2	1	>9-10	1		كواهلة	25.5	136.5	13.7	-0.77	22.1	0.51	69.4	-1.85	3.2	0	3	4	2	مؤجر	3	0	4	لايكفي	1	تشترى من المدرسة
2021-03-15 20:40:58	2	2	1	>9-10	1	اركويت	برنو	23	129.7	13.7	-1.98	2.4	-1.17	12.1	-2.03	2.1	0	2	.	1	مؤجر	3	0	.	يكفي و نستطيع التوفير	1	تشترى من المدرسة
2021-03-15 20:47:54	2	2	1	>9-10	1	حبيب الله	الجعليين	23.9	131.5	13.8	-1.28	10	-0.38	35.1	-1.74	4.1	1	2	1	1	مملوك	3	0	5	يكفي فقط	1	تشترى من المدرسة
2021-03-15 20:52:15	2	2	1	>9-10	1	اركويت	الجعليين	28.3	135	15.5	-0.15	44.2	0.15	56	-0.4	34.5	1	1	3	1	مملوك	4	1	5	لايكفي ونضطر للإٍستدانة	1	معدة من المنزل
2021-03-15 20:57:28	2	2	1	>9-10	1	مايو	الجعليين	35	135	19.2	0.85	80.3	-0.23	40.9	1.36	91.2	1	2	3	1	مؤجر	4	0	4	لايكفي ونضطر للإٍستدانة	1	معدة من المنزل
2021-03-15 21:04:10	2	2	1	>9-10	1	اركويت	أخرى	23.1	127.5	14.2	-2.03	2.1	-1.61	5.4	-1.57	5.8	0	3	3	1	مملوك	5	1	5	يكفي فقط	1	معدة من المنزل
2021-03-15 21:08:54	2	2	1	>9-10	1	اركويت	أخرى	20	123.6	13.1	-2.9	0.2	-1.94	2.6	-2.45	0.5	1	2	1	1	مملوك	5	0	5		1	معدة من المنزل
2021-03-15 21:14:24	2	2	1	>5-6	1	مايو	أخرى	16	106	13.5	-1.98	2.4	-1.46	7.2	-1.58	5.8	1	2	1	1	مملوك	5	.	4	لايكفي	1	معدة من المنزل
2021-03-15 21:20:23	2	1	1	>7-8	0		أخرى	22.9	116.4	16.9	-0.47	31.8	-1.64	5	0.66	74.4	1	1	3	1	مؤجر	4	1	5	لايكفي ونضطر للإٍستدانة	1	معدة من المنزل
2021-03-15 21:25:45	2	1	1	>9-10	0	اركويت	أخرى	34	134.2	18.9	0.37	64.4	-0.73	23.3	0.94	82.5	0	2	3	1	مملوك	4	1	5	لايكفي	1	معدة من المنزل
2021-03-15 21:35:21	2	3	1	>8-9	1		ضباينة	27	132.5	15.4	0.33	63	0.81	79.1	-0.27	39.5	1	1	3	1	مؤجر	4	1	5	لايكفي ونضطر للإٍستدانة	1	تشترى من المدرسة
2021-03-15 21:41:39	2	3	1	>8-9	1	مايو		30.7	133.8	17.1	0.69	75.4	0.37	64.5	0.67	74.8	1	1	1	3	مملوك	4	1	5	يكفي و نستطيع التوفير	1	معدة من المنزل
2021-03-15 21:45:58	2	3	1	>8-9	1	مايو	مسيرية	19.2	128	11.7	-2.18	1.5	0.05	52	-3.76	.	1	2	3	1	مؤجر	2	1	4	يكفي فقط	1	معدة من المنزل
2021-03-15 21:51:40	2	3	1	>9-10	1	مايو	أخرى	25	128	15.3	-1.01	15.7	-1.02	15.5	-0.59	27.7	1	1	1	1	مملوك	4	1	5	يكفي فقط	1	معدة من المنزل
2021-03-15 21:59:16	2	3	1	>9-10	1	حي النصر	دناقلة	24.8	130	14.7	-0.95	17.3	-0.54	29.6	-0.99	16.2	0	3	1	1	مملوك	3	0	5	لايكفي ونضطر للإٍستدانة	0
2021-03-15 22:04:25	2	3	1	>8-9	1	حي النصر	بديرية دهمشية	26.8	133.4	15.1	-0.02	49.4	0.55	70.9	-0.58	28.2	0	3	1	1	أخرى	3	0	4	يكفي فقط	1	أخرى
2021-03-15 22:11:50	2	3	1	>9-10	1	حي النصر	الجعليين	28.8	137	15.3	-0.26	39.8	0.18	57	-0.61	27.2	0	3	1	1	مؤجر	2	1	5	لايكفي ونضطر للإٍستدانة	1	معدة من المنزل
2021-03-15 22:17:07	2	3	1	>9-10	1	حي النصر	نوبا	25.1	130	14.9	-1.08	14	-0.81	20.8	-0.92	17.8	1	2	1	1	مملوك	.	0	5	لايكفي ونضطر للإٍستدانة	1	معدة من المنزل
2021-03-15 23:19:21	2	3	1	>7-8	1	الرحاب	نوبا	21.1	121	14.4	-0.79	21.5	-0.38	35	-0.86	19.4	1	2	1	1	أخرى	2	1	5	يكفي فقط	1	تشترى من المدرسة
2021-03-15 23:25:24	2	3	1	>9-10	1	مايو	دناقلة	27.7	140.3	14.1	-0.62	26.9	0.57	71.6	-1.64	5.1	0	3	1	1	مملوك	4	0	4	يكفي فقط	1	معدة من المنزل
2021-03-16 10:52:39	2	3	1	>9-10	1	مايو	رزيقات	27.3	141.9	13.6	-0.61	27.2	0.97	83.3	-2.08	1.9	1	3	1	1	مؤجر	2	0	4	لايكفي ونضطر للإٍستدانة	1
2021-03-16 11:05:17	2	3	1	>9-10	1	مايو	الجعليين	28.3	132.8	16	-0.61	27.1	-0.82	20.7	-0.25	40.2	1	2	1	1	أخرى	4	0	5	يكفي فقط	0
2021-03-16 11:14:19	2	3	1	>9-10	1	حي النصر	الشوايقة	23.5	135.5	12.8	-1.91	2.8	-0.39	34.7	-2.98	0.1	1	2	1	1		4	0	5	يكفي فقط	1	معدة من المنزل
2021-03-16 11:19:17	2	3	1	>9-10	1	حي النصر	دناقلة	25.8	132.8	14.6	-0.77	22.2	-0.21	41.9	-1.06	14.5	0	2	1	1	مملوك	3	0	2	لايكفي	1	معدة من المنزل
2021-03-16 11:25:26	2	3	1	>9-10	1	مايو	بني عامر	36.7	142.5	18.1	1.13	87.1	0.98	83.6	0.9	81.5	1	1	3	1	مملوك	3	0	5	يكفي فقط	1	معدة من المنزل
2021-03-16 11:37:38	2	3	1	>9-10	1	الدباغة	أخرى	39.7	146.2	21.4	1.93	97.3	0.46	67.7	2.24	98.7	0	2	2	2	مملوك	4	1	5	لايكفي	1	معدة من المنزل
2021-03-16 11:49:04	2	3	1	>6-7	1	حي النصر	الجعليين	25.8	132.5	15.1	1.18	88.1	2.3	98.9	0.11	45.5	1	2	1	1	مؤجر	3	0	5	لايكفي ونضطر للإٍستدانة	1	معدة من المنزل
2021-03-16 12:02:59	2	3	1	>7-8	1	مايو	كواهلة	17.9	112.5	14.1	-2.27	1.2	-2.17	1.5	-1.13	13	1	1	1	1	مملوك	4	0	2	يكفي فقط	1	معدة من المنزل
2021-03-16 12:14:48	2	3	1	>7-8	1	مايو	محس	24.3	125	15.6	0.18	57.3	0.27	60.8	0	49.9	1	1	1	1	مملوك	2	0	5	لايكفي	0
2021-03-16 12:20:44	2	3	1	>7-8	1	الرحاب	الجعليين	25.2	127.1	15.6	0.15	55.9	0.25	60	-0.04	48.4	1	1	1	1	مملوك	3	0	4	يكفي و نستطيع التوفير	1	معدة من المنزل
2021-03-16 12:26:52	2	3	1	>8-9	1	الرحاب	أخرى	22.9	122.8	15.2	-0.88	19	-0.95	17	-0.42	33.8	0	.	.	1	مملوك	3	0	5	لايكفي	1	تشترى من المدرسة
2021-03-16 12:35:40	2	3	1	>6-7	1	حي النصر	بديرية دهمشية	17.9	119	12.6	-1.95	2.6	-0.59	27.6	-2.56	0.5	0	2	3	1	أخرى	5	1	4	لايكفي ونضطر للإٍستدانة	1	معدة من المنزل
2021-03-16 12:39:28	2	3	1	>7-8	1	الرحاب	أخرى	22.6	125	14.5	-0.85	19.9	-0.4	34.4	-0.94	17.3	0	3	1	1	مؤجر	2	0	5	لايكفي ونضطر للإٍستدانة	1	تشترى من المدرسة
2021-03-16 12:44:04	2	3	1	>9-10	1	حي النصر	بديرية دهمشية	27.9	141.5	13.9	-0.67	25.2	0.63	73.5	-1.8	3.6	0	3	1	1	أخرى	2	0	4	يكفي فقط	1	أخرى
2021-03-16 12:50:36	2	3	1	>9-10	1	مايو	الجعليين	22.7	133	12.8	-1.99	2.3	-0.54	29.5	-2.86	0.2	1	1	1	1	مؤجر	2	0	4	لايكفي	1	معدة من المنزل
2021-03-16 12:54:58	2	3	1	>7-8	1	حي النصر	دناقلة	22	128.1	13.4	-0.95	17	0.27	60.8	-1.87	3.6	0	3	.	1	أخرى	3	0	5	لايكفي ونضطر للإٍستدانة	1	معدة من المنزل
2021-03-16 13:04:27	2	3	1	>8-9	1	مايو	دناقلة	23.4	130.3	13.8	-0.81	20.8	0.23	59.3	-1.59	5.6	0	3	1	1	مملوك	4	0	5	يكفي فقط	1	معدة من المنزل
2021-03-16 13:17:59	2	3	1	>8-9	1	اركويت	العركيين	19.8	125.5	12.6	-2.54	0.6	-1.13	12.9	-2.98	0.1	1	1	1	1	مملوك	3	0	3	يكفي و نستطيع التوفير	1	معدة من المنزل
2021-03-16 13:26:38	2	3	1	>7-8	1	حي النصر	ضباينة	32.2	135.5	17.5	1.62	94.8	1.57	94.2	1.08	85.9	1	2	1	1	مملوك	4	0	4	يكفي فقط	1	تشترى من المدرسة
2021-03-16 14:22:33	2	3	1	>7-8	1	مايو	أخرى	24.2	133	13.7	0.09	53.6	1.66	95.1	-1.53	6.2	0	3	4	1	أخرى	3	0	1	لايكفي	1	معدة من المنزل
2021-03-16 14:35:08	2	3	1	>6-7	1	الرحاب	الشوايقة	20.1	115	15.3	-0.74	23	-1.03	15.2	-0.12	45.4	1	2	1	1	مملوك	3	0	5	يكفي فقط	1	معدة من المنزل
2021-03-16 14:54:48	2	3	1	>7-8	1	مايو	أخرى	20.1	122.5	13.4	-1.76	3.9	-0.87	19.3	-1.91	2.8	1	2	.	.	أخرى	2	0	4	لايكفي	1	تشترى من المدرسة
2021-03-16 15:04:08	2	3	1	>7-8	1	مايو	الجعليين	17.5	121.8	11.8	-2.41	0.8	-0.4	34.4	-3.56	.	1	2	1	1	مملوك	4	0	5	يكفي فقط	1	معدة من المنزل
2021-03-16 15:08:47	2	3	1	>8-9	1	مايو	ضباينة	23	129	13.8	-0.79	21.5	-0.21	58.2	-1.52	6.4	1	1	1	1	مملوك	4	0	4	يكفي فقط	1	معدة من المنزل
2021-03-16 15:16:02	2	3	1	>7-8	1	مايو	الجعليين	23.1	123	15.3	-0.08	46.9	0.04	51.6	-0.18	42.7	1	1	3	1	مملوك	3	0	4	يكفي فقط	1	معدة من المنزل
2021-03-17 07:01:22	2	3	1	>8-9	1	حي النصر	الشوايقة	25.1	137	13.4	-0.71	23.9	0.82	79.5	-2.1	1.8	1	2	3	1	أخرى	5	1	4	لايكفي	1	معدة من المنزل
2021-03-17 07:05:50	2	3	1	>9-10	1	مايو	مساليت	32.2	138.8	16.7	0.44	66.8	0.46	67.9	0.24	59.6	1	2	1	1	مؤجر	5	0	4	لايكفي	1	تشترى من المدرسة
2021-03-17 07:10:32	2	3	1	>9-10	1	مايو	الجعليين	25.8	137	13.7	-0.95	17.2	0.24	59.5	-1.88	3	0	.	1	1	مملوك	4	1	4	يكفي فقط	1	معدة من المنزل
2021-03-17 07:14:21	2	3	1	>9-10	1	مايو	الجعليين	25.1	136	13.6	-1.43	7.7	-0.3	38.1	-2.17	1.5	1	2	1	1	مملوك	3	0	5	يكفي فقط	1	معدة من المنزل
2021-03-17 07:18:14	2	3	1	>9-10	1	مايو	العركيين	28.3	131	16.5	-0.03	48.8	-0.36	36	0.24	59.5	0	2	1	1	مؤجر	3	0	5	يكفي فقط	1	تشترى من المدرسة
2021-03-17 07:21:51	2	3	1	>9-10	1	مايو	المغاربة	27.7	131.5	16	-0.23	41.1	-0.34	36.5	-0.06	47.5	1	2	1	1	مملوك	4	1	3	لايكفي ونضطر للإٍستدانة	1	تشترى من المدرسة
2021-03-17 07:26:26	2	3	1	>9-10	1	مايو	الشوايقة	30.2	142	15	-0.19	42.3	0.62	73.4	-0.97	16.6	0	2	1	1		3	0	3	لايكفي ونضطر للإٍستدانة	1	تشترى من المدرسة
2021-03-17 07:31:42	2	3	1	>9-10	1	مايو	أخرى	28.2	134.5	15.6	-0.63	26.3	-0.57	28.5	-0.55	29.2	1	2	1	1	مؤجر	3	0	5	لايكفي	1	معدة من المنزل
2021-03-17 07:36:19	2	3	1	>6-7	1	مايو	الجعليين	21.3	125.5	13.5	0.04	51.5	1.55	94	-1.55	6.2	0	3	3	1	مؤجر	4	1	4	لايكفي ونضطر للإٍستدانة	1	معدة من المنزل
2021-03-17 07:40:59	2	3	1	>6-7	1	مايو	محس	34	122	22.8	3.01	.	0.55	70.9	3.71	.	1	1	1	1	مملوك	5	0	5	يكفي و نستطيع التوفير	1	معدة من المنزل
2021-03-17 07:53:52	2	3	1	>7-8	1	حي النصر	دناقلة	20	118.5	14.2	-1.13	12.9	-0.77	22.2	-0.99	16.1	0	2	2	2	أخرى	4	0	5	لايكفي	1	تشترى من المدرسة
2021-03-17 08:24:27	2	4	1	>9-10	0	مايو	رباطاب	27.5	138	14.4	-0.89	18.7	-0.16	43.5	-1.29	9.9	1	1	3	1	مملوك	3	1	5	لايكفي ونضطر للإٍستدانة	1	معدة من المنزل
2021-03-17 08:31:39	2	4	1	>8-9	0	مايو	الجعليين	25.6	133.5	14.4	-0.25	40.3	0.64	73.9	-0.94	17.4	0	2	1	1	أخرى	3	0	5	لايكفي ونضطر للإٍستدانة	1	معدة من المنزل
2021-03-17 08:37:22	2	4	1	>8-9	0	مايو	كواهلة	28.7	132	16.5	0.15	55.8	-0.02	49.2	0.21	58.2	1	1	1	1	مؤجر	5	1	3	يكفي فقط	1	معدة من المنزل
2021-03-19 21:08:06	2	4	1	>8-9	0	حنتوب	أخرى	24.1	135.5	12.1	-0.79	21.6	0.76	77.5	-1.95	2.5	1	2	3	1	مملوك	5	1	5	لايكفي	1	معدة من المنزل
2021-03-19 21:12:21	2	4	1	>9-10	0	مايو	الجعليين	21	129	12.6	-2.14	1.6	-0.83	20.4	-2.55	0.5	1	2	1	1	مؤجر	4	0	4	لايكفي	1	معدة من المنزل
2021-03-19 21:43:36	2	4	1	>9-10	0	حي النصر	الجعليين	29.9	133	16.9	0.2	58	-0.11	45.6	0.35	63.7	1	2	1	1	مملوك	3	0	5	يكفي فقط	1	تشترى من المدرسة
2021-03-19 21:46:27	2	4	1	>8-9	0	الرحاب	الجعليين	17	121.3	11.6	-2.87	0.2	-1.14	12.7	-3.37	.	1	2	3	1	مملوك	5	1	5	يكفي فقط	1	تشترى من المدرسة
2021-03-19 21:49:22	2	4	1	>8-9	0	مايو	أخرى	25.6	139	13.2	-0.78	21.9	0.8	79.2	-1.97	2.4	1	2	4	1	مؤجر	1	0	3	لايكفي	1	معدة من المنزل
2021-03-19 21:52:34	2	4	1	>7-8	0	مايو	الجعليين	28.4	127.4	17.5	0.83	79.6	0.25	60.6	0.92	82.2	1	1	1	1	مؤجر	3	0	2	لايكفي ونضطر للإٍستدانة	1	معدة من المنزل
2021-03-19 21:54:54	2	4	1	>9-10	0	مايو	جعافرة	31.7	136	17.1	-0.02	49.2	-0.4	34.4	0.25	59.9	0	3	1	1	مملوك	2	0	5	لايكفي	0
2021-03-19 22:00:10	2	4	1	>8-9	0	مايو	أخرى	23.1	135.5	12.6	-0.57	28.3	1.44	92.6	-2.3	1.1	0	2	3	1	مؤجر	3	0	5	لايكفي	1	تشترى من المدرسة
2021-03-19 22:12:02	2	4	1	>8-9	0	الرحاب		20.2	121.5	13.7	-1.66	4.8	-1.18	11.8	-1.39	8.2	1	1	1	1	مملوك	4	0	3	لايكفي	1	معدة من المنزل
2021-03-19 22:17:15	2	4	1	>9-10	0	حي النصر	الشوايقة	32.4	140	16.5	0.31	62.1	0.51	69.5	0.04	51.6	1	2	1	1	مملوك	4	1	5	لايكفي ونضطر للإٍستدانة	1	معدة من المنزل
2021-03-19 22:19:41	2	4	1	>9-10	0	مايو	الجعليين	24.8	126	15.6	-1.14	12.7	-1.48	6.9	-0.37	35.4	0	3	1	1	مملوك	4	1	4	يكفي فقط	1	تشترى من المدرسة
2021-03-19 22:22:07	2	4	1	>9-10	0	مايو	جوامعة	28.3	136.2	15.3	-0.22	41.1	0.27	60.5	-0.56	28.8	1	2	3	1	مؤجر	4	1	5	لايكفي	0	معدة من المنزل
2021-03-19 22:25:01	2	4	1	>9-10	0	الرحاب	الرفاعيين	23.3	131.8	13.4	-1.36	8.7	-0.31	37.8	-1.82	3.4	1	1	1	2	مملوك	3	.	4		1	معدة من المنزل
2021-03-19 22:27:32	2	4	1	>9-10	0	مايو	الجعليين	26.6	133	15	-0.48	31.6	-0.08	46.6	-0.65	25.9	1	1	1	1	مؤجر	4	0	4	لايكفي	1	معدة من المنزل
2021-03-19 22:31:38	2	4	1	>9-10	0	مايو	دناقلة	49.9	150.5	22	2.32	99	1.92	97.2	1.89	97	0	2	3	1	مملوك	4	1	5	لايكفي	1	معدة من المنزل
2021-03-19 22:34:42	2	4	1	>9-10	0	حي النصر	الجعليين	29	137	15.5	-0.55	29.1	-0.24	40.4	-0.62	26.8	1	1	1	1	أخرى	2	0	5	لايكفي	1	معدة من المنزل
2021-03-27 08:50:53	2	4	1	>9-10	0	مايو		22.2	134	12.4	-2.33	1	-0.79	21.6	-3.03	.	0	2	4	1	مملوك	3	1	4	يكفي فقط	1	معدة من المنزل
2021-03-27 08:53:19	2	4	1	>6-7	0	حي النصر	برنو	18	114	13.9	-1.26	10.4	-0.94	17.5	-1.03	15.1	0	2	1	1	مملوك	3	0	4	يكفي فقط	1	معدة من المنزل
2021-03-27 08:56:47	2	4	1	>6-7	0		برقو	19.8	123.5	13	-0.64	26.1	0.76	77.6	-1.76	3.9	0	1	2	2	مؤجر	3	0	5	لايكفي ونضطر للإٍستدانة	1	تشترى من المدرسة
2021-03-27 09:00:58	2	4	1	>6-7	0	حي النصر	كواهلة	19.1	117	14	-1	15.8	-0.61	27	-0.97	16.5	0	.	1	1	مملوك	3	0	.	يكفي فقط	0
2021-03-27 09:03:38	2	4	1	>6-7	0	مايو	كواهلة	16.7	108	14.3	-1.56	5.9	-1.73	4.2	-0.66	25.3	0	2	1	1	أخرى	4	0	4	لايكفي	1	معدة من المنزل
2021-03-27 09:06:23	2	4	1	>6-7	0	مايو	محس	16.7	112.5	13.2	-1.54	6.2	-0.83	20.4	-1.55	6	1	1	1	1	أخرى	4	1	5		1	معدة من المنزل
2021-03-27 09:21:20	2	4	1	>8-9	0	مايو	الشوايقة	19.1	119	13.5	-2.55	0.5	-2.14	1.6	-1.69	4.6	0	3	1	1	مؤجر	3	0	5	لايكفي	1	معدة من المنزل
2021-03-27 09:24:54	2	4	1	>7-8	0	حي النصر	أخرى	21.9	127.7	13.4	-0.78	21.9	0.31	62.1	-1.51	6.5	0	3	1	1	مؤجر	1	0	4	لايكفي ونضطر للإٍستدانة	1
2021-03-27 09:27:15	2	4	1	>8-9	0	مايو	مسيرية	24.2	127.7	15	-0.22	41.3	0.4	54.4	-0.45	32.8	1	1	1	1	مملوك	4	0	5	لايكفي	0
2021-03-27 09:30:20	2	4	1	>7-8	0	الرحاب	بني عامر	21.5	128	13.1	-0.63	26.4	0.74	77.2	-1.71	4.3	0	2	1	1	مؤجر	3	0	5	لايكفي ونضطر للإٍستدانة	0	معدة من المنزل
2021-03-27 09:32:34	2	4	1	>7-8	0	مايو	الجعليين	18.1	116.5	13.3	-2.09	1.8	-1.61	5.3	-1.58	5.7	0	2	3	1	مملوك	4	.	5	لايكفي	1	معدة من المنزل
2021-03-27 09:36:53	2	4	1	>8-9	0	مايو	رباطاب	19.2	122	12.9	-1.96	2.5	-1.02	15.3	-2.04	2.1	1	1	1	1	أخرى	3	0	4	لايكفي ونضطر للإٍستدانة	1	معدة من المنزل
2021-03-27 09:39:09	2	4	1	>7-8	0	مايو	جعافرة	33	125.5	21	1.87	96.9	0.25	59.8	2.22	98.7	0	3	1	.	أخرى	4	0	4	لايكفي ونضطر للإٍستدانة	1	معدة من المنزل
2021-03-27 09:41:34	2	4	1	>7-8	0	حي النصر	أخرى	24.3	125	15.6	0.14	55.4	0.18	57.3	0.01	50.3	0	3	1	1	مملوك	3	0	3	لايكفي ونضطر للإٍستدانة	1	تشترى من المدرسة
2021-03-27 09:49:41	2	4	1	>7-8	0	مايو	الجعليين	21.1	127.5	13	-0.96	17	0.37	64.4	-1.88	3	1	2	1	1	أخرى	3	0	2	يكفي فقط	1	معدة من المنزل
2021-03-27 09:53:43	2	4	1	>7-8	0	الرحاب	المغاربة	21.6	127	13.4	-0.52	30.1	0.68	75.2	-1.47	7.1	0	2	1	1	مملوك	3	0	3	يكفي و نستطيع التوفير	1	تشترى من المدرسة
2021-03-27 09:55:52	2	4	1	>7-8	0	مايو	أخرى	29.2	135.4	15.9	1.21	86.8	1.85	96.8	0.19	57.6	0	3	1	1	مملوك	4	0	3	يكفي فقط	1	معدة من المنزل
2021-03-27 09:57:57	2	4	1	>7-8	0	مايو	كواهلة	19	122.7	12.6	-1.57	5.8	-0.32	37.5	-2.18	1.4	1	1	1	1	مؤجر	3	0	1	لايكفي ونضطر للإٍستدانة	0
2021-03-27 10:00:03	2	4	1	>8-9	0	حي النصر	الجعليين	25.1	130	14.9	-0.71	23.9	-0.4	34.6	-0.72	23.6	1	2	1	1	مؤجر	4	0	5	لايكفي ونضطر للإٍستدانة	1	معدة من المنزل
2021-03-27 10:02:00	2	4	1	>7-8	0	مايو	الشوايقة	19.3	125	12.4	-1.31	9.5	0.29	61.6	-2.42	0.8	1	2	1	1	مملوك	4	1	5	لايكفي	1	معدة من المنزل
2021-03-27 10:04:11	2	4	1	>9-10	0	حي النصر	محس	36.6	141.7	18	0.91	82	0.85	80.2	0.66	74.5	0	3	1	1	أخرى	4	0	5	لايكفي	1	أخرى
2021-03-27 10:06:45	2	4	1	>7-8	0	مايو	الشوايقة	26.3	126	16.6	0.81	79.1	0.65	74.3	0.6	72.7	0	2	3	1	مملوك	4	1	4	لايكفي	1	معدة من المنزل
2021-03-27 10:09:01	2	4	1	>5-6	0	حي النصر	رباطاب	15.8	111	12.8	-1.52	6.4	-0.47	31.8	-1.89	2.9	0	2	1	1	مملوك	3	0	4	يكفي فقط	1	معدة من المنزل
2021-03-27 10:14:05	2	4	1	>6-7	0	حي النصر	الجعليين	18.1	114.5	13.8	-1.39	8.3	-1.08	13.9	-1.09	13.9	0	2	1	1	مملوك	4	0	4	يكفي فقط	1	معدة من المنزل
2021-03-27 10:16:28	2	4	1	>5-6	0	حي النصر	الجعليين	14.2	104	13.1	-2.16	1.6	-1.6	5.5	-1.63	5.2	0	2	1	1	مملوك	4	0	4	يكفي فقط	1	معدة من المنزل
2021-03-27 10:18:43	2	4	1	>7-8	0	حي النصر	الجعليين	21.8	120.5	15	-0.28	39.1	-0.22	41.5	-0.26	39.7	1	2	1	1	مملوك	3	0	5	لايكفي ونضطر للإٍستدانة	1	معدة من المنزل
2021-03-27 17:15:27	2	4	1	>7-8	0	مايو		21.1	120	14.7	-0.46	32.4	-0.26	39.9	-0.49	31.1	0	3	1	1	مملوك	4	0	4	يكفي فقط	1	معدة من المنزل
2021-03-27 17:18:09	2	4	1	>5-6	0	مايو	الشوايقة	16.4	107	14.3	-1.21	11.3	-1.22	11	-0.65	25.9	0	2	1	1	مؤجر	4	0	4	يكفي فقط	1	معدة من المنزل
2021-03-27 17:20:46	2	4	1	>7-8	0	مايو		14.7	110.5	12	-3.34	.	-2.31	1.01	-2.74	0.3	1	2	1	1	مملوك	3	0	1	يكفي فقط	1	معدة من المنزل
2021-03-27 17:23:30	2	4	1	>7-8	0	حي النصر	الجعليين	17.1	114.7	13	-2.07	1.9	-1.39	8.2	-1.79	3.7	1	1	1	1	أخرى	2	0	5	لايكفي	0
2021-03-27 17:25:44	2	4	1	>7-8	0	مايو	أخرى	18.8	122	12.6	-1.41	7.9	-0.13	45	-2.13	1.7	1	1	1	.	مملوك	3	0	5	يكفي فقط	0
2021-03-27 17:28:49	2	4	1	>6-7	0	حي النصر	الجعليين	19.1	122.5	12.7	-0.87	19.1	0.6	72.5	-1.99	2.3	0	2	1	1	مملوك	4	0	5	لايكفي ونضطر للإٍستدانة	1	معدة من المنزل
2021-03-27 17:30:46	2	4	1	>6-7	0	حي النصر	نوبا	16.7	114.2	12.8	-1.58	5.6	-0.54	29.5	-1.94	2.6	1	2	1	1	مملوك	3	0	5	لايكفي ونضطر للإٍستدانة	1	معدة من المنزل
2021-03-27 17:46:39	2	4	1	>6-7	0	مايو	أخرى	21.7	120.5	14.9	0.04	51.6	0.31	62.2	-0.25	40	1	2	3	1	مؤجر	3	0	4	يكفي فقط	0
2021-03-27 17:48:46	2	4	1	>6-7	0	مايو		21.6	123	14.3	-0.23	41	0.4	65.6	-0.74	22.9	1	2	.	.		.	.	.		.
2021-03-27 17:50:42	2	4	1	>7-8	0	حي النصر	الشوايقة	24.7	120	17.2	0.33	62.9	-0.57	28.4	0.86	80.6	0	2	1	1	مملوك	4	1	5	لايكفي ونضطر للإٍستدانة	1	معدة من المنزل
2021-03-27 17:52:35	2	4	1	>7-8	0	مايو	الجعليين	22.5	129.4	13.4	-0.53	29.9	0.7	75.9	-1.49	6.8	1	2	1	1	مؤجر	2	0	3	يكفي فقط	1	معدة من المنزل
2021-03-27 17:54:57	2	4	1	>7-8	0	مايو	الجعليين	20	123.5	13.1	-1	16	0.12	54.8	-1.7	4.5	0	3	1	1	مملوك	2	0	5	يكفي فقط	1	تشترى من المدرسة
2021-03-27 17:56:50	2	4	1	>7-8	0	حي النصر	الجعليين	18	116	13.4	-2.21	1.3	-1.79	3.6	-1.57	5.8	1	2	1	1	مؤجر	4	0	5	لايكفي	1	تشترى من المدرسة
2021-03-27 17:59:13	2	4	1	>9-10	0	الرحاب	أخرى	28	138	13.5	-0.64	26.1	1.03	84.8	-1.92	2.8	0	2	3	1	مؤجر	3	0	5	يكفي فقط	1	تشترى من المدرسة
2021-03-27 18:01:37	2	4	1	>7-8	0	مايو	الجعليين	18	116.5	13.3	-1.78	3.7	-1.18	11.9	-1.58	5.7	0	2	1	1	مؤجر	4	0	3	يكفي فقط	1	تشترى من المدرسة
2021-03-27 18:03:46	2	4	1	>6-7	0	مايو	رباطاب	24.3	123	16.1	0.47	67.9	0.32	62.5	0.37	64.4	1	1	1	1	أخرى	4	0	4	لايكفي	1	معدة من المنزل
2021-03-27 18:06:23	2	4	1	>9-10	0	الرحاب	المغاربة	24.6	134.3	13.6	-1.37	8.5	-0.38	35.2	-1.77	3.8	0	2	1	1	مملوك	3	0	3	يكفي و نستطيع التوفير	1	معدة من المنزل
2021-03-27 18:08:30	2	4	1	>8-9	0	مايو	مسيرية	21.4	128	13.1	-1.49	6.8	-0.38	35.3	-1.98	2.4	1	2	.	.		.	.	.		.
2021-03-27 18:13:15	2	4	1	>9-10	0	مايو	الشوايقة	20.5	128.4	12.4	-2.4	0.8	-1.02	15.3	-2.76	0.3	0	2	1	1	مملوك	4	0	4	لايكفي	1	تشترى من المدرسة
2021-03-27 18:16:26	2	4	1	>8-9	0	مايو	عقيليين	19.8	127	12.3	-1.96	2.5	-0.45	32.7	-2.7	0.4	1	3	1	1	مؤجر	3	0	4	لايكفي	0
2021-03-31 10:44:27	1	5	2	>7-8	0	عووضة	كواهلة	23	128.8	13.9	-0.25	40.2	0.8	78.8	-1.12	13.1	0	2	1	1	مملوك	5	1	5	يكفي فقط	1	معدة من المنزل
2021-03-31 10:47:08	1	5	2	>8-9	0	ود ازرق	شكرية	27.3	131	15.9	0.44	66.8	0.64	73.7	0.1	54	0	1	2	1	مملوك	4	0	4	يكفي و نستطيع التوفير	1	معدة من المنزل
2021-03-31 10:50:13	1	5	2	>8-9	0	مايو	كواهلة	22.8	124	14.8	-0.66	25.3	-0.54	29.6	-0.53	29.7	0	2	1	1	مملوك	3	0	5	لايكفي ونضطر للإٍستدانة	0
2021-03-31 11:07:03	1	5	2	>7-8	0	الحي السوداني	أخرى	23.4	133	13.2	-0.18	42.9	1.84	93	-1.64	5	1	1	3	1	مؤجر	3	0	5	لايكفي	1	تشترى من المدرسة
2021-03-31 11:09:03	1	5	2	>7-8	0	المكي	الجعليين	19.5	120.5	13.4	-1.08	14.1	-0.28	38.8	-1.42	7.8	0	2	1	1	مملوك	4	0	5	يكفي فقط	1	معدة من المنزل
2021-03-31 11:11:08	1	5	2	>7-8	0	جزيرة الفيل	شنابلة	25.8	132.4	14.7	0.46	67.9	1.43	92.4	-0.52	30.2	0	2	1	1	مؤجر	3	0	4	لايكفي	1	تشترى من المدرسة
2021-03-31 11:13:54	1	5	2	>8-9	1	الزمالك	الجعليين	42.3	135.4	23.1	2.91	99.8	1.19	88.3	2.99	99.9	1	1	1	1	مؤجر	5	1	2	لايكفي	1	معدة من المنزل
2021-03-31 11:15:57	1	5	2	>8-9	1	دردق	الجعليين	20.9	124	13.6	-1.57	5.8	-0.74	22.9	-1.75	4	0	2	1	1	مؤجر	3	0	5	يكفي فقط	1	معدة من المنزل
2021-03-31 11:21:05	1	5	2	>7-8	1	المكي	بني عامر	23.3	129.6	13.9	-0.28	39.1	0.9	81.5	-1.38	8.4	1	2	3	1	مؤجر	2	0	5	يكفي فقط	1	معدة من المنزل
2021-03-31 11:23:35	1	5	2	>7-8	1	مايو	الجعليين	26	128.5	15.9	0.21	58.2	0.2	57.9	0.1	54	1	1	1	1	مؤجر	3	0	5	يكفي فقط	1	معدة من المنزل
2021-03-31 11:26:44	1	5	2	>7-8	1	الزمالك	ضباينة	28.5	128.6	14.8	1.13	87	2.56	99.5	-0.56	28.7	1	1	1	1	مملوك	4	0	4	يكفي فقط	1	معدة من المنزل
2021-03-31 11:29:55	1	5	2	>7-8	1	بركات	برنو	22.4	120.3	15	-0.48	31.4	-0.33	37	-0.44	33	1	1	3	1	مملوك	3	0	5	يكفي و نستطيع التوفير	0
2021-03-31 11:32:37	1	5	2	>7-8	0	الحي السوداني	فلاتة	17.2	117	12.6	-2.47	0.7	-1.52	6.4	-2.27	1.2	1	2	1	1	أخرى	1	0	4	لايكفي	0
2021-03-31 11:34:51	1	5	2	>6-7	0	القسم الأول	بني عامر	17.2	113.3	13.4	-1.26	10.3	-0.59	27.7	-1.38	8.4	1	1	1	1	مملوك	3	0	5	يكفي فقط	1	معدة من المنزل
2021-03-31 11:37:00	1	5	2	>6-7	0	القسم الأول	الشوايقة	27.9	117.9	20.1	1.57	94.2	-0.18	42.9	2.18	98.5	1	1	1	1	مؤجر	4	0	4	يكفي و نستطيع التوفير	1	معدة من المنزل
2021-03-31 11:39:25	1	5	2	>5-6	0	عووضة	كواهلة	19.6	116.3	14.5	-0.12	45.2	0.35	63.6	-0.53	29.9	0	2	1	1	مملوك	5	0	5	يكفي فقط	1	معدة من المنزل
2021-03-31 11:42:20	1	5	2	>6-7	0	مايو	نوبا	20.7	118.5	14.7	-0.33	37.5	-0.14	44.5	-0.34	34.7	1	1	1	1	مملوك	3	0	5	يكفي فقط	1	معدة من المنزل
2021-03-31 11:48:44	1	5	2	>7-8	0	دردق	دناقلة	17.5	116	13	-2.11	1.8	-1.42	7.8	-1.82	3.4	0	2	1	1	مملوك	3	0	5	يكفي فقط	1	معدة من المنزل
2021-03-31 11:51:07	1	5	2	>6-7	0	المكي	بني عامر	19.9	114	15.3	-0.51	30.6	-0.86	13.4	-0.01	49.4	1	1	1	1	مؤجر	4	0	3	يكفي فقط	1	معدة من المنزل
2021-03-31 11:54:44	1	5	2	>6-7	0	الحي السوداني		19.3	128.5	13.7	-0.5	30.9	0.32	62.7	-1.1	13.6	1	1	3	1	أخرى	4	1	4	لايكفي ونضطر للإٍستدانة	1	معدة من المنزل
2021-03-31 11:57:26	1	5	2	>6-7	0	الزمالك	الشوايقة	25.4	116.3	18.8	1.01	84.5	-0.49	31.2	1.7	95.5	1	1	3	1	مؤجر	4	0	4	يكفي فقط	1	معدة من المنزل
2021-03-31 11:59:57	1	5	2	>5-6	0	مارنجان	الشوايقة	20	117.5	14.5	-0.09	46.3	0.4	65.6	-0.53	29.7	0	1	1	1	مؤجر	4	0	5	يكفي فقط	1	معدة من المنزل
2021-03-31 12:02:52	1	5	2	>7-8	0	مايو	المغاربة	39.2	131	22.8	3.06	.	1.76	96	2.86	99.8	1	1	1	1	مملوك	4	1	5	يكفي فقط	1	معدة من المنزل
2021-03-31 12:05:55	1	5	2	>6-7	0	دردق	المغاربة	20	116.5	14.7	-0.62	26.7	-0.62	26.9	-0.41	34.2	0	2	1	1	مملوك	.	0	4	يكفي فقط	1	معدة من المنزل
2021-03-31 12:10:19	1	5	2	>6-7	0	الاندلس	الجعليين	27.8	123.5	18.2	1.35	91.1	0.54	70.5	1.42	92.2	1	.	1	1	مؤجر	3	0	2	يكفي فقط	1	معدة من المنزل
2021-04-02 15:14:04	1	5	2	>7-8	0	حبيب الله	الجعليين	30.9	130	17.9	1.55	94	1.27	89.8	1.22	88.8	1	1	1	1	مؤجر	3	0	5	يكفي فقط	1	معدة من المنزل
2021-04-02 15:16:36	1	5	2	>6-7	0	المنيرة	دناقلة	22.1	119.8	15.4	0.23	59	0.29	61.3	0.04	51.8	1	1	.	1	مؤجر	4	1	5	يكفي فقط	1	معدة من المنزل
2021-04-02 15:18:53	1	5	2	>5-6	0	جبرونا	رزيقات	16.6	109.2	13.9	-1.23	11	-0.94	17.4	-0.95	17	0	1	1	1	أخرى	4	0	5	لايكفي	1	معدة من المنزل
2021-04-02 15:22:05	1	5	2	>8-9	0	الاندلس	العركيين	21.6	122	14.5	-1.01	15.6	-0.87	19.3	-0.74	22.9	1	1	1	1	مملوك	3	0	5	يكفي و نستطيع التوفير	1	معدة من المنزل
2021-04-02 15:24:21	1	5	2	>7-8	0	مايو	بني عامر	18.3	118	13.1	-1.63	5.2	-0.87	19.1	-1.67	4.7	1	1	1	1	مؤجر	4	0	4	يكفي فقط	1	معدة من المنزل
2021-04-02 15:26:48	1	5	2	>5-6	0	جزيرة الفيل	بني عامر	16.1	116	14.3	-0.97	16.7	-0.85	19.5	-0.56	25.7	0	2	1	1	مملوك	4	0	5	يكفي و نستطيع التوفير	1	معدة من المنزل
2021-04-02 15:28:48	1	5	2	>6-7	0	حي المطار	الرفاعيين	22.1	119.6	15.5	0.32	62.5	0.4	65.5	0.09	53.5	1	1	1	1	مملوك	3	0	5	يكفي و نستطيع التوفير	1	معدة من المنزل
2021-04-03 10:35:16	2	3	1	>9-10	1	اركويت	ركابيين	27.5	136.5	14.8	-0.45	29.4	0.12	54.9	-1.03	15.2	0	2	1	1	مملوك	2	0	5	يكفي فقط	.	معدة من المنزل
2021-04-03 10:38:55	2	3	1	>6-7	1	الرحاب	الشوايقة	29.3	117	21.4	2.81	99.8	0.63	73.5	3.45	.	0	1	1	1	مملوك	4	0	5	يكفي فقط	1	معدة من المنزل
2021-04-03 10:42:21	2	3	1	>9-10	1	حي النصر	حلاوين	23.5	134.1	13.1	-1.91	2.8	-0.6	27.6	-2.68	0.4	1	2	1	1		2	0	5	لايكفي	1	معدة من المنزل
2021-04-03 10:44:21	2	3	1	>9-10	1	مايو	أخرى	25.8	131.5	14.9	-1.23	10.9	-1.05	14.8	-1.02	15.3	0	3	1	3	أخرى	2	0	2	لايكفي ونضطر للإٍستدانة	0
2021-04-03 10:58:40	1	5	2	>8-9	0	المكي	بني عامر	20.3	119	14.3	-1.61	5.4	-1.58	5.7	-0.91	18.2	1	1	1	1	مؤجر	2	0	5	يكفي فقط	1	معدة من المنزل
2021-04-03 11:00:55	1	5	2	>8-9	1	المنيرة	الجعليين	24.3	128.5	14.7	-0.9	18.3	-0.55	29.1	-0.9	18.5	0	2	2	3	مملوك	4	1	4	لايكفي ونضطر للإٍستدانة	1	معدة من المنزل
2021-04-03 11:04:58	1	5	2	>6-7	1	الرحاب	ركابيين	24.8	124.7	15.9	0.59	72.1	0.58	72	0.32	62.7	0	2	3	1	مملوك	4	1	4	يكفي فقط	1	معدة من المنزل
2021-04-03 11:07:26	1	5	2	>6-7	1	عووضة	جوامعة	22.3	121.1	15.1	-0.12	45.1	0.07	52.7	-0.28	38.9	0	3	1	1	مملوك	3	0	4	يكفي فقط	1	معدة من المنزل
2021-04-03 11:09:46	1	5	2	>7-8	1	العشي	الجعليين	23.5	123.7	15.4	0.01	50.3	0.12	54.7	-0.13	44.9	0	2	1	1	أخرى	3	0	5	لايكفي	1	معدة من المنزل
2021-04-03 11:29:58	1	5	2	>6-7	1	دردق	رباطاب	23.5	124.5	15.2	0.69	75.5	1.26	89.6	-0.15	44.1	1	2	1	1	مؤجر	4	0	5	لايكفي	1	معدة من المنزل
2021-04-03 11:36:12	1	5	2	>6-7	1	دردق	دناقلة	25.4	124.2	16.5	1.03	84.8	0.89	81.3	0.72	76.4	0	1	1	1	مؤجر	3	0	4	يكفي فقط	1	معدة من المنزل
2021-04-03 11:39:36	1	5	2	>6-7	1	المكي	الجعليين	20.4	118.9	14.4	-0.37	35.4	0.12	54.7	-0.74	23.1	1	1	1	1	مؤجر	4	0	3	لايكفي ونضطر للإٍستدانة	1	معدة من المنزل
2021-04-03 11:43:19	1	5	2	>6-7	1	عووضة	فور	16	105.5	14.4	-2.06	2	-2.27	1.2	-0.76	22.4	0	2	2	1	مملوك	4	0	4	لايكفي	1	معدة من المنزل
2021-04-03 11:46:18	1	5	2	>6-7	1	المكي	كواهلة	19.7	119	13.9	-0.98	16.2	-0.33	37.1	-1.24	10.8	1	1	1	.	مملوك	5	1	5	يكفي و نستطيع التوفير	1	معدة من المنزل
2021-04-03 11:52:48	1	5	2	>7-8	1	مايو	كواهلة	20.6	119	14.5	-1.13	12.9	-0.96	16.9	-0.78	21.7	0	2	1	1	مملوك	3	0	4	يكفي و نستطيع التوفير	1	معدة من المنزل
2021-04-03 11:55:03	1	5	2	>6-7	1	مايو	كواهلة	30.2	119	21.3	2.58	99.5	0.42	66.4	3.23	.	0	2	1	1	مملوك	3	0	4	يكفي و نستطيع التوفير	1	معدة من المنزل
2021-04-03 11:58:04	1	5	2	>6-7	1	شندي فوق	شكرية	21.5	113.5	16.7	-0.24	40.7	-1.28	10.1	0.84	80	1	1	1	3	مؤجر	2	1	5	يكفي فقط	1	تشترى من المدرسة
2021-04-03 12:00:09	1	5	2	>5-6	1	المنيرة	الجعليين	18	112.5	14.2	-0.87	19.3	-0.52	30.1	-0.87	19.3	1	1	1	1	مؤجر	4	0	4	لايكفي	1	معدة من المنزل
2021-04-03 12:02:38	1	5	2	>6-7	1	مايو	الجعليين	16.6	117.4	12	-1.88	3	-0.04	48.4	-3.14	.	1	1	1	1	مملوك	4	0	3		1	معدة من المنزل
2021-04-03 12:04:49	1	5	2	>6-7	1	مايو	الجعليين	19	116.5	14	-0.82	20.7	-0.22	41.4	-1.1	13.6	1	1	1	1	مملوك	4	0	3	يكفي فقط	1	معدة من المنزل
2021-04-03 13:49:37	1	5	2	>6-7	1	المنيرة		20	118.8	14.2	-0.85	19.8	-0.34	36.6	-1.01	15.7	1	1	1	.	مؤجر	5	0	4	لايكفي ونضطر للإٍستدانة	1	معدة من المنزل
2021-04-03 13:52:01	1	5	2	>6-7	1	الاندلس	العركيين	21.4	116.7	15.7	0.19	57.4	-0.03	48.7	0.28	61.1	0	3	1	1	مملوك	3	0	4	يكفي و نستطيع التوفير	1	معدة من المنزل
2021-04-03 13:54:04	1	5	2	>6-7	1	مايو	الجعليين	28.9	124	18.8	1.85	96.7	0.77	77.8	1.97	97.6	0	1	1	1	مؤجر	4	0	5	يكفي فقط	1	معدة من المنزل
2021-04-03 13:57:19	1	5	2	>6-7	1	دردق	عبد اللاب	26.1	128.5	15.8	0.99	83.9	1.28	98.1	0.24	59.4	1	1	1	1	مملوك	3	.	3	لايكفي	1	تشترى من المدرسة
2021-04-03 14:00:17	1	5	2	>6-7	1	دردق	الجعليين	37.3	125.5	23.7	3.66	.	1.19	88.4	4.07	.	0	2	1	1	أخرى	3	0	4	لايكفي ونضطر للإٍستدانة	1	معدة من المنزل
2021-04-03 14:03:17	1	5	2	>9-10	1	حي المطار	شكرية	20	123	13.2	-2.7	0.3	-1.82	3.4	-2.34	1	1	1	1	1	مملوك	4	0	4	يكفي فقط	1	معدة من المنزل
2021-04-03 14:05:09	1	5	2	>9-10	1	الزمالك	ضباينة	29.2	136	15.8	0.03	51.1	0.28	60.8	-0.24	40.6	1	1	1	1	مملوك	4	0	4	يكفي فقط	1	معدة من المنزل
2021-04-03 14:07:56	1	5	2	>9-10	0	المكي	بني عامر	48.6	138.5	25.3	2.62	99.6	0.72	76.5	2.74	99.7	1	2	1	1	مؤجر	2	0	2	يكفي فقط	1	معدة من المنزل
2021-04-03 14:10:06	1	5	2	>9-10	0	جزيرة الفيل	محس	24.5	132.5	14	-1.34	9.1	-0.59	27.9	-1.5	6.6	0	2	1	1	مملوك	4	0	5	يكفي فقط	1	معدة من المنزل
2021-04-03 14:15:13	1	5	2	>9-10	0	دردق	الجعليين	27.3	132	15.7	-0.71	24	-0.75	22.7	-0.41	34	0	2	1	1	أخرى	4	0	3	لايكفي	1	معدة من المنزل
2021-04-03 14:20:12	1	5	2	>9-10	1	اركويت		28.5	135	15.6	-0.13	45	0.11	54.6	-0.34	36.8	1	1	.	.		.	.	.		.
2021-04-03 14:23:54	1	5	2	>9-10	1	الواحة	الجعليين	32.6	139	16.9	0.27	60.8	0.18	57.1	0.23	59.3	1	1	1	1	مؤجر	3	0	4	لايكفي	1	معدة من المنزل
2021-04-03 14:26:18	1	5	2	>8-9	1	دردق	جوامعة	34.3	129.7	20.4	1.6	94.5	0	49.9	2.13	98.3	0	3	1	1	مملوك	3	1	5	يكفي فقط	1	معدة من المنزل
2021-04-03 14:28:12	1	5	2	>8-9	1	بانت	بديرية دهمشية	26.2	133	14.8	-0.03	48.8	0.68	75.1	-0.73	23.4	0	3	1	1	مملوك	4	0	5	يكفي فقط	1	معدة من المنزل
2021-04-03 14:31:29	1	5	2	>8-9	1	دردق	المغاربة	30	135.8	16.2	0.57	71.3	0.75	77.4	0.18	57.3	0	2	1	1	مؤجر	3	0	5	يكفي و نستطيع التوفير	1	معدة من المنزل
2021-04-03 14:34:19	1	5	2	>9-10	1	الزمالك	الرفاعيين	29.9	126.6	18.7	0.35	63.7	-1.05	14.7	1.31	90.5	1	2	1	1	مملوك	4	0	4	يكفي و نستطيع التوفير	1	معدة من المنزل
2021-04-03 14:38:16	1	5	2	>8-9	1	جبرونا	رزيقات	23.4	126.3	14.7	-0.8	21.3	-0.44	33	-0.83	20.4	0	1	1	1	أخرى	4	0	5	لايكفي	1	معدة من المنزل
2021-04-03 14:45:56	1	5	2	>8-9	1	المكي	نوبا	32.3	138.3	16.9	1.27	89.9	1.53	93.6	0.62	73.1	1	1	1	1	مملوك	5	1	4	لايكفي ونضطر للإٍستدانة	1	تشترى من المدرسة
2021-04-03 14:47:37	1	5	2	>8-9	1	دردق	الجعليين	20.3	123.9	13.2	-1.86	3.2	-0.83	20.4	-2.13	1.7	0	1	.	3	مملوك	4	0	5	لايكفي ونضطر للإٍستدانة	1	معدة من المنزل
2021-04-03 14:49:53	1	5	2	>8-9	1	مارنجان	الجعليين	19.6	122.8	13	-2.66	0.4	-1.63	5.2	-2.51	0.6	0	2	1	1	مملوك	4	0	5	لايكفي ونضطر للإٍستدانة	1	معدة من المنزل
2021-04-03 14:52:14	1	5	2	>8-9	0	دردق	دناقلة	31.3	129.7	18.6	0.62	73.3	-0.43	33.3	1.11	86.7	0	1	4	3	مملوك	4	1	4	يكفي فقط	1	تشترى من المدرسة
2021-04-03 14:54:00	1	5	2	>8-9	0	دردق	الجعليين	21.9	126	13.8	-1.58	5.7	-1.01	15.6	-1.45	7.3	1	1	1	1	مملوك	5	1	5	يكفي فقط	1	معدة من المنزل
2021-04-03 14:56:01	1	5	2	>8-9	0	دردق	الجعليين	27	133.4	15.2	0.37	64.3	1.04	85.2	-0.32	37.3	0	2	1	1	أخرى	4	0	5	لايكفي	1	معدة من المنزل
2021-04-03 14:59:59	1	5	2	>8-9	0	الزمالك	الشوايقة	23.4	117.6	15.4	-0.89	18.8	-1.14	12.8	-0.31	37.7	0	2	1	1	مملوك	3	0	5	يكفي و نستطيع التوفير	1	معدة من المنزل
2021-04-03 15:02:02	1	5	2	>9-10	0	دردق	المغاربة	24.1	132	13.8	-1.12	13.1	-0.26	39.7	-1.4	6.9	0	2	1	1	مملوك	4	0	4	يكفي فقط	1	معدة من المنزل
2021-04-03 15:04:33	1	5	2	>8-9	0	الرحاب	ركابيين	27.1	130.6	15.9	0.29	61.4	0.42	66.3	0.06	52.4	0	2	3	1	مملوك	4	1	4	يكفي فقط	1	معدة من المنزل
2021-04-03 15:06:47	1	5	2	>8-9	0	المكي	بني عامر	25.4	135.8	13.8	-0.47	31.8	0.77	78.1	-1.43	7.7	1	2	1	1	مؤجر	2	0	2	يكفي فقط	1	معدة من المنزل
2021-04-03 15:09:17	1	5	2	>9-10	0	بانت	أخرى	26.5	138.5	13.8	-0.69	24.5	0.55	71	-1.56	5.9	1	2	1	1	مملوك	3	0	4	يكفي فقط	1	معدة من المنزل
2021-04-03 15:11:23	1	5	2	>9-10	1	حي المطار	الرفاعيين	45.5	141.5	22.7	2.36	99.1	1	84.1	2.48	99.3	1	1	1	1	مملوك	3	0	5	يكفي و نستطيع التوفير	1	معدة من المنزل
2021-04-03 15:13:44	1	5	2	>9-10	1	القسم الأول	خوالدة	24.5	137	13.1	-0.97	16.6	0.76	75.7	-2.46	0.7	0	3	3	1	مملوك	4	1	5	لايكفي ونضطر للإٍستدانة	1	معدة من المنزل
2021-04-03 15:15:46	1	5	2	>8-9	1	القسم الأول	خوالدة	26.3	137.8	13.9	-0.47	31.8	0.83	79.7	-1.67	4.8	0	3	3	1	مملوك	4	1	5	لايكفي ونضطر للإٍستدانة	1	معدة من المنزل
2021-04-03 15:17:28	1	5	2	>7-8	1			16.6	108.9	14	-3.25	.	-3.2	.	-1.33	9.2	.	.	.	.		.	.	.		.
2021-04-04 13:41:37	1	5	2	>9-10	0	اركويت	اشراف	25.5	135.2	14	-1.13	13	-0.23	41.1	-1.53	6.2	0	2	1	2	مؤجر	4	0	5	يكفي فقط	1	معدة من المنزل
2021-04-04 13:54:18	1	5	2	>9-10	0	المنيرة	الرفاعيين	36	132.5	20.5	1.03	84.9	-0.47	32	1.6	94.5	.	.	.	1	مملوك	4	.	2	يكفي و نستطيع التوفير	1	معدة من المنزل
2021-04-04 14:06:59	1	5	2	>9-10	1	اركويت	المغاربة	27	136.5	14.5	-0.42	33.7	0.44	67.1	-1.16	12.4	1	2	1	.	مؤجر	4	1	4	يكفي فقط	1	معدة من المنزل
2021-04-04 14:08:45	1	5	2	>8-9	1	المنيرة	جعافرة	22.8	127	14.1	-1.16	12.2	-0.54	29.3	-1.32	9.4	1	1	1	3	مؤجر	4	0	3	يكفي فقط	1	معدة من المنزل
2021-04-04 14:11:22	1	5	2	>8-9	1	بركات	برنو	22.5	124.4	14.5	-1.09	13.8	-0.78	21.9	-0.93	17.5	1	1	1	1	مملوك	3	0	5	لايكفي	0
2021-04-04 14:13:20	1	5	2	>8-9	0	الزمالك		20.9	123	13.8	-1.48	7	-1	16	-1.31	9.5	.	.	1	1		4	0	.		1	معدة من المنزل
2021-04-04 14:15:20	1	5	2	>6-7	1			19.6	1118	14.1	-0.72	23.6	-0.12	45.3	-1.05	14.7	.	.	.	.		.	.	.		.
2021-04-04 14:17:37	1	5	2	>6-7	1			15.7	113.1	12.3	-2.27	1.2	-0.8	20.9	-2.86	0.2	.	.	.	.		.	.	.		.
2021-04-04 14:20:57	1	5	2	>8-9	1		الشوايقة	17.9	117	13.1	-2.9	0.1	-2.04	2.1	-2.28	1.1	0	1	1	1	مملوك	4	0	4	يكفي و نستطيع التوفير	1	معدة من المنزل
2021-04-04 14:25:36	1	5	2	>7-8	1	الزمالك	الرفاعيين	23.9	116	17.8	0.03	51.1	-1.44	7.5	1.31	90.5	1	2	1	1	مملوك	4	0	4	يكفي و نستطيع التوفير	1	معدة من المنزل
2021-04-04 14:27:54	1	5	2	>6-7	1			19.8	120	13.8	-0.45	32.5	0.45	70.7	-1.32	9.3	.	.	.	.		.	.	.		.
2021-04-04 14:30:03	1	5	2	>8-9	1	دردق	الجعليين	22.7	137.8	12	-1.07	14.3	1.49	93.2	-3.54	0	0	2	1	1	مملوك	4	0	5	يكفي فقط	1	معدة من المنزل
2021-04-04 14:32:25	1	5	2	>8-9	1	المكي		27	135	14.8	-0.24	40.6	0.45	67.3	-0.84	20	0	2	1	1	مملوك	3	0	5	يكفي فقط	1	معدة من المنزل
2021-04-04 14:34:48	1	5	2	>8-9	1	دردق		21.8	129	12.8	-1.7	4.5	-0.22	41.3	-2.64	0.4	1	1	1	1	مؤجر	3	0	5	يكفي فقط	1	تشترى من المدرسة
2021-04-04 14:37:22	1	5	2	>9-10	0	المكي	العركيين	30.3	130.7	17.7	0.08	53	-0.76	22.4	0.64	74	1	2	1	1	مملوك	4	1	4	يكفي و نستطيع التوفير	1	تشترى من المدرسة
2021-04-04 14:39:11	1	5	2	>9-10	0	دردق	الجعليين	29.2	133	16.5	-0.52	30.2	-0.88	18.9	-0.05	47.9	1	1	1	1	مملوك	3	0	5	يكفي فقط	1	معدة من المنزل
2021-04-04 14:41:25	1	5	2	>7-8	0	عووضة	المغاربة	24.5	128.5	14.8	0.19	57.4	0.8	78.8	-0.43	33.3	1	2	1	1	مؤجر	5	1	4	يكفي فقط	1	معدة من المنزل
2021-04-04 14:43:27	1	5	2	>6-7	1		العركيين	19.6	120	13.6	-1.12	13.1	-0.27	39.3	-1.53	6.2	1	1	1	1	مؤجر	4	1	5	يكفي و نستطيع التوفير	1	معدة من المنزل
2021-04-04 14:45:21	1	5	2	>7-8	1	السوريبة	كواهلة	18.2	113.7	14.1	-1.96	2.5	-1.75	4	-1.15	12.5	1	1	1	1	مؤجر	4	0	3	لايكفي	1	معدة من المنزل
2021-04-04 14:47:39	1	5	2	>5-6	0	المنيرة	الشوايقة	19.1	115.5	14.3	-0.4	34.6	0.03	51.1	-0.65	26.6	0	2	1	1	مملوك	5	0	5	يكفي فقط	1	معدة من المنزل
2021-04-04 14:50:27	1	5	2	>5-6	0	دردق	كواهلة	19.2	115.4	14.4	-0.08	46.7	0.47	68	-0.58	28.2	1	1	3	1	مملوك	4	1	2	يكفي فقط	1	معدة من المنزل
2021-04-04 14:54:15	1	5	2	>5-6	1	دردق	الجعليين	21.6	120.5	14.9	0.61	73	1.28	90	-0.31	37.6	0	3	1	1	مملوك	5	1	5	يكفي فقط	1	معدة من المنزل
2021-07-04 10:39:39	3	6	1	>7-8	1	الثورة موبي	فلاتة	18.6	115.5	14.2	-1.95	2.6	-1.76	3.9	-1.13	12	0	3	3	1	مملوك	2	1	.	لايكفي ونضطر للإٍستدانة	0
2021-07-04 10:47:30	3	6	1	>7-8	1	الثورة موبي	هوسا	20.6	116	15.3	-1.45	7.3	-1.88	3	-0.27	39.3	0	2	1	1	مملوك	1	0	.	لايكفي ونضطر للإٍستدانة	0
2021-07-04 11:01:16	3	6	1	>8-9	1	الثورة موبي	أخرى	20.4	117	14.9	-1.7	4.5	-1.89	2.9	-0.61	27	1	2	1	1	مملوك	2	0	.	لايكفي	1	تشترى من المدرسة
2021-07-04 11:04:05	3	6	1	>7-8	1	الثورة موبي	نوبا	21	121.5	14.2	-0.77	22.1	-0.22	41.4	-1.01	15.7	0	2	3	1	مملوك	2	1	.	لايكفي	1	معدة من المنزل
2021-07-04 11:06:57	3	6	1	>7-8	1	الثورة موبي	نوبا	20.2	119	14.3	-1.06	14.4	-0.68	24.7	-0.98	16.5	0	2	3	1	مؤجر	2	1	.	لايكفي	1	تشترى من المدرسة
2021-07-04 11:12:38	3	6	1	>8-9	1	الثورة موبي	نوبا	25	134	13.9	-0.29	38.6	0.94	82.7	-1.45	7.3	1	1	1	1	مملوك	.	0	.	لايكفي	1	تشترى من المدرسة
2021-07-04 11:26:02	3	6	1	>7-8	1	الثورة موبي	تيراويين	20.2	125	12.9	-1.2	11.6	0.26	60.2	-2.28	1.1	0	2	3	3	مملوك	2	1	.	لايكفي	1	تشترى من المدرسة
2021-07-04 11:29:14	3	6	1	>7-8	1	الثورة موبي	هوسا	19.3	116.5	14.2	-1.62	5.3	-1.39	8.3	-1.05	14.7	0	2	3	1	مملوك	1	1	.	لايكفي	1	تشترى من المدرسة
2021-07-04 11:32:46	3	6	1	>7-8	1	الثورة موبي	برقو	26.3	132	15.1	0.24	59.3	0.84	79.9	-0.45	32.6	0	2	3	1	مؤجر	1	1	.	لايكفي	1	معدة من المنزل
2021-07-04 11:37:29	3	6	1	>7-8	1	الثورة موبي	نوبا	19.8	120.8	13.6	-1.48	6.9	-0.68	24.8	-1.66	4.9	0	2	4	1	مملوك	2	0	.	لايكفي	1	معدة من المنزل
2021-07-04 11:40:21	3	6	1	>7-8	1	الثورة موبي	نوبا	19.7	119	13.9	-1.59	5.6	-1.09	13.8	-1.35	8.9	0	2	3	1	مملوك	2	1	.	لايكفي	1	معدة من المنزل
2021-07-04 11:46:35	3	6	1	>7-8	1	الثورة موبي	نوبا	22.9	129.5	13.7	-0.5	30.8	0.74	76.9	-1.6	5.5	0	2	3	1	مملوك	.	1	.	لايكفي	1	معدة من المنزل
2021-07-04 11:49:29	3	6	1	>7-8	1	الثورة موبي	نوبا	23	124	15	-0.53	29.6	-0.34	36.5	-0.51	30.5	1	1	1	1	مملوك	.	1	.	لايكفي	1	معدة من المنزل
2021-07-04 11:54:02	3	6	1	>6-7	1	الثورة موبي		20.3	117.5	14.7	-0.91	18.1	-0.82	20.7	-0.59	27.7	1	2	1	1	مملوك	2	0	.	لايكفي	1	معدة من المنزل
2021-07-04 11:57:30	3	6	1	>8-9	1	الثورة موبي	كمكماوي	22.1	127.5	13.6	-1.65	4.9	-0.78	21.9	-1.88	3	1	2	4	3	مملوك	2	1	.	لايكفي	1	معدة من المنزل
2021-07-04 12:00:29	3	6	1	>6-7	1	الثورة موبي	نوبا	23.7	123.4	15.6	0.38	65	0.51	69.4	0.08	53.3	0	3	4	1	مملوك	1	1	.	لايكفي	1	تشترى من المدرسة
2021-07-04 12:04:24	3	6	1	>6-7	1	الثورة موبي	نوبا	16.3	110	13.5	-2.46	0.7	-2	2.3	-1.65	5	0	3	3	1	مملوك	2	1	.	لايكفي ونضطر للإٍستدانة	0
2021-07-04 12:06:30	3	6	1	>6-7	1	الثورة موبي	نوبا	18.6	120.5	12.8	-1.35	8.8	0.07	52.6	-2.32	1	0	1	3	1	مملوك	.	1	.	لايكفي ونضطر للإٍستدانة	0
2021-07-04 12:09:06	3	6	1	>6-7	1	الثورة موبي	برقو	18.6	118.5	13.2	-1.25	10.5	-0.19	42.5	-1.85	3.2	0	2	1	1	مملوك	1	0	.	لايكفي ونضطر للإٍستدانة	0
2021-07-04 12:11:01	3	6	1	>6-7	1	الثورة موبي	نوبا	22.7	128.5	13.7	0.33	63	1.88	97	-1.35	8.8	1	2	3	1	مملوك	.	1	.	لايكفي	1	تشترى من المدرسة
2021-07-04 12:13:05	3	6	1	>6-7	1	الثورة موبي	جاموسيين	16.1	114.5	12.3	-2.23	1.3	-0.73	23.1	-2.88	0.2	0	3	1	1	مملوك	2	0	.	لايكفي	1	تشترى من المدرسة
2021-07-04 12:24:03	3	6	1	>6-7	1	الثورة موبي	برقو	18.6	118.5	13.2	-1.58	5.7	-0.61	27	-1.9	2.9	1	2	1	1	مؤجر	2	0	.	لايكفي	1	معدة من المنزل
2021-07-04 12:27:05	3	6	1	>6-7	1	الثورة موبي	دجاوويين	24.3	121.5	16.5	1.03	84.8	0.81	79.2	0.77	78.1	1	2	3	1	مملوك	2	1	.	لايكفي	1	تشترى من المدرسة
2021-07-04 12:29:43	3	6	1	>6-7	1	الثورة موبي	نوبا	22.1	128.5	13.4	0.38	65	2.27	98.9	-1.67	4.8	1	3	4	1	مملوك	2	1	.	لايكفي	1	معدة من المنزل
2021-07-04 12:32:01	3	6	1	>7-8	1	الثورة موبي	نوبا	25.6	131.5	14.8	0.7	75.9	1.71	95.6	-0.53	30	1	1	1	1	مملوك	1	0	.	لايكفي	1	معدة من المنزل
2021-07-04 12:34:27	3	6	1	>7-8	1	الثورة موبي	نوبا	16.6	111.5	13.4	-2.54	0.6	-1.96	2.5	-1.8	3.6	0	3	3	1	مؤجر	2	.	.	لايكفي	1	معدة من المنزل
2021-07-04 12:36:19	3	6	1	>6-7	1	الثورة موبي	نوبا	22	123.5	14.5	-0.26	39.9	0.29	61.4	-0.71	23.8	1	2	1	1	مملوك	1	0	.		1	تشترى من المدرسة
2021-07-04 12:38:21	3	6	1	>6-7	1	الثورة موبي	دينكا	16.6	115	12.6	-2.47	0.7	-1.23	11	-2.64	0.4	1	2	3	.	مملوك	.	1	.	لايكفي	1	معدة من المنزل
2021-07-04 12:40:13	3	6	1	>6-7	1	الثورة موبي	نوبا	21.4	119	15.1	-0.5	30.9	-0.52	30.2	-0.27	39.3	1	2	3	1	مملوك	.	1	.	لايكفي	1	تشترى من المدرسة
2021-07-04 12:42:10	3	6	1	>6-7	1	الثورة موبي	برقو	18.5	119.5	13	-1.24	10.8	0.08	53.3	-2.14	1.6	0	3	1	1	مملوك	.	0	.	لايكفي	1	تشترى من المدرسة
2021-07-04 12:44:06	3	6	1	>6-7	1	الثورة موبي	نوبا	20.8	124.5	13.4	-0.47	31.8	0.86	80.6	-1.69	4.6	1	2	1	1	مملوك	2	0	.	لايكفي	1	تشترى من المدرسة
2021-07-04 12:46:50	3	6	1	>8-9	1	الثورة موبي	نوبا	20.6	116.5	15.2	-1.99	2.3	-2.39	0.8	-0.51	30.7	0	3	1	1	مملوك	.	0	.	لايكفي	1	معدة من المنزل
2021-07-04 12:50:06	3	6	1	>9-10	1	الثورة موبي	برقو	27.8	129	16.7	-0.47	31.9	-1.09	13.9	0.24	59.7	1	2	3	1	مملوك	1	1	.	لايكفي ونضطر للإٍستدانة	0
2021-07-04 12:53:37	3	6	1	>8-9	1	الفارووق	مسيرية	21.1	116	14.4	-2.07	1.9	-1.93	2.7	-1.17	12.1	1	2	1	1	مملوك	.	0	.	لايكفي	1	معدة من المنزل
2021-07-04 12:55:38	3	6	1	>8-9	1	الثورة موبي	نوبا	20.9	124	13.6	-1.85	3.2	-1.08	14.1	-1.82	3.5	1	2	3	1	مملوك	.	1	.	لايكفي	1	تشترى من المدرسة
2021-07-04 12:57:57	3	6	1	>8-9	1	الثورة موبي	نوبا	22.3	125	13.6	-1.88	3	-1.13	13	-1.83	3.4	0	3	2	3	مملوك	2	1	.	لايكفي	1	تشترى من المدرسة
2021-07-04 13:00:23	3	6	1	>8-9	1	الثورة موبي	هوسا	22.3	119.5	15.6	-1.49	6.8	-2.01	2.2	-0.23	40.7	0	2	3	1	مملوك	2	1	.	لايكفي	1	معدة من المنزل
2021-07-04 13:02:31	3	6	1	>7-8	1	الثورة موبي	نوبا	23.9	131.5	13.8	-0.26	39.9	1	84.3	-1.46	7.2	1	3	3	1	مملوك	2	1	.	لايكفي	1	معدة من المنزل
2021-07-04 13:04:11	3	6	1	>7-8	1	الثورة موبي	كمكماوي	25.2	128	15.4	0.06	52.3	0.29	61.4	-0.21	41.5	0	3	3	1	مملوك	2	1	.	لايكفي ونضطر للإٍستدانة	0
2021-07-04 13:07:24	3	6	1	>7-8	1	الثورة موبي	نوبا	22	120	15.3	-0.98	16.3	-1.21	11.3	-0.3	38.1	1	2	3	1	مملوك	2	1	.	لايكفي	1	معدة من المنزل
2021-07-04 13:11:28	3	6	1	>7-8	1	الثورة موبي		27.2	135.8	14.7	0.47	67.9	1.51	93.5	-1.71	23.8	0	2	2	.	مملوك	1	1	.	لايكفي ونضطر للإٍستدانة	0
2021-07-04 13:13:52	3	6	1	>7-8	1	الثورة موبي	كمكماوي	19.8	118.5	14.1	-1.87	3.1	-1.56	6	-1.25	10.5	1	2	1	1	مملوك	1	0	.	لايكفي	1	تشترى من المدرسة
2021-07-04 13:16:45	3	6	1	>8-9	1	الثورة موبي	كجاكسا	17.8	118.5	12.5	-3.05	.	-1.8	3.6	-2.86	0.2	1	1	3	1	مملوك	2	1	.	لايكفي	1	تشترى من المدرسة
2021-07-13 12:45:34	1	7	2	>8-9	1	الحي السوداني	الجعليين	61.3	143	30	5.56	.	2.45	99.4	5.11	.	0	2	1	1	مملوك	5	1	5	يكفي فقط	1	معدة من المنزل
2021-07-13 12:48:26	1	7	2	>8-9	1	حي المطار	جوامعة	22.1	127	13.7	-1.62	5.3	-0.82	20.6	-1.77	3.8	1	1	1	1	مؤجر	5	1	4	يكفي فقط	1	معدة من المنزل
2021-07-13 12:51:08	1	7	2	>8-9	1	بانت	الجعليين	26.5	129	15.9	0.1	54.1	0.06	52.3	0.07	52.9	0	2	1	1	مملوك	4	1	2		1	معدة من المنزل
2021-07-13 12:53:23	1	7	2	>8-9	1	الدرجة		29.8	132.5	17	0.56	71.3	0.24	59.3	0.6	72.4	1	2	1	1	مملوك	4	0	4	لايكفي	1	معدة من المنزل
2021-07-13 12:55:32	1	7	2	>8-9	1		المغاربة	34.8	133	20.9	1.94	97.4	0.21	58.4	2.41	99.2	1	1	1	1	مؤجر	4	0	3	لايكفي	1	معدة من المنزل
2021-07-13 12:57:14	1	7	2	>6-7	1	الحي السوداني	جعافرة	29	124.4	18.7	2.14	98.4	1.27	89.7	2.01	97.8	0	2	1	1	مملوك	3	.	4	لايكفي	1	معدة من المنزل
2021-07-13 12:59:39	1	7	2	>6-7	1	حي المطار	أخرى	24.2	118	17.4	0.53	70.3	-0.53	29.9	1.22	88.9	0	1	1	1	مؤجر	3	0	3	يكفي فقط	1	معدة من المنزل
2021-07-13 13:01:52	1	7	2	>7-8	1	حي المطار	عقيليين	26.1	122	17.5	0.86	80.4	-0.05	48.1	1.25	89.5	1	1	3	1	مؤجر	5	1	4	يكفي و نستطيع التوفير	1	معدة من المنزل
2021-07-13 13:03:57	1	7	2	>6-7	1	الزمالك	الشوايقة	18.3	113	14.3	-1.72	4.2	-1.67	4.8	-0.9	18.5	1	1	1	1	مملوك	4	1	5	يكفي فقط	1	معدة من المنزل
2021-07-13 13:05:46	1	7	2	>7-8	1	المنيرة	جعافرة	22.9	121.3	15.6	-0.14	44.4	-0.28	39.2	0.03	51.1	1	1	1	1	مملوك	4	0	5	يكفي فقط	1	معدة من المنزل
2021-07-13 13:07:33	1	7	2	>6-7	1	حي المطار	الجعليين	21.1	122	14.74	-0.45	32.6	-0.12	45.1	-0.6	27.3	0	2	1	1	مملوك	4	1	3	يكفي و نستطيع التوفير	1	معدة من المنزل
2021-07-13 13:09:13	1	7	2	>6-7	1	المنيرة	الرفاعيين	20.1	116.5	14.8	-0.83	20.4	-0.81	21	-0.48	31.6	1	1	1	1	مؤجر	4	0	5	لايكفي	1	معدة من المنزل
2021-07-13 13:11:10	1	7	2	>8-9	1	الزمالك	الجعليين	30.9	134	17.2	0.69	75.5	0.36	63.9	0.69	75.4	.	.	3	3	أخرى	5	1	4	يكفي و نستطيع التوفير	1	معدة من المنزل
2021-07-13 13:12:44	1	7	2	>8-9	1	مايو	الجعليين	20.8	121	14.2	-1.56	5.9	-1.21	11.2	-1.18	11.9	0	2	1	1	مملوك	4	0	5	يكفي فقط	1	معدة من المنزل
2021-07-13 13:14:26	1	7	2	>7-8	1	الاندلس		27.6	135	15.1	0.52	69.7	1.3	90.4	-0.43	33.5	1	1	1	1	مؤجر	4	0	5	يكفي و نستطيع التوفير	1	معدة من المنزل
2021-07-13 13:16:33	1	7	2	>8-9	1	البستان	الجعليين	37.5	129	22.5	2.37	99.1	0.22	58.6	2.9	99.8	1	2	1	1	مؤجر	4	0	4	يكفي فقط	1	معدة من المنزل
2021-07-13 13:18:28	1	7	2	>7-8	1	بانت	الشوايقة	26.6	133.5	14.9	0.42	66.1	1.25	89.5	-0.22	29	1	1	1	1	مملوك	4	0	5	يكفي فقط	1	معدة من المنزل
2021-07-13 13:19:53	1	7	2	>7-8	1	حي المطار	الجعليين	33.6	132.8	14.6	2.06	98	0.99	83.8	2.08	98.1	0	1	.	.		.	.	.		.
2021-07-13 13:21:36	1	7	2	>7-8	1	دردق	العركيين	26.5	126	16.7	0.47	68.1	0.02	50.8	0.64	74.1	1	2	1	1	مملوك	5	0	4	يكفي فقط	1	معدة من المنزل
2021-07-13 13:23:30	1	7	2	>7-8	1	الطائف	الجعليين	23.1	124.5	14.9	-0.1	46.1	0.29	61.5	-0.46	32.2	1	2	1	1	مملوك	4	1	4	يكفي و نستطيع التوفير	1	معدة من المنزل
2021-07-13 13:25:23	1	7	2	>6-7	1	حي المطار	الجعليين	21.9	122.5	14.6	0.12	54.7	0.78	78.1	-0.61	27.3	1	2	1	1	مؤجر	5	1	2	يكفي فقط	1	معدة من المنزل
2021-07-13 13:27:24	1	7	2	>7-8	1	حي المطار	كنانيين	29.4	127.3	18.1	1.49	93.2	0.72	76.5	1.52	93.5	0	3	1	1	أخرى	4	0	2	يكفي فقط	1	معدة من المنزل
2021-07-13 13:29:30	1	7	2	>6-7	1	الزمالك	الجعليين	22.2	123	14.7	-0.06	47.8	0.48	68.3	-0.58	28	1	1	3	3	أخرى	5	1	4	يكفي و نستطيع التوفير	1	معدة من المنزل
2021-07-13 13:31:14	1	7	2	>6-7	1	ود ازرق	الجعليين	21.7	120.5	14.9	-0.3	38	-0.11	45.5	-0.38	35.1	1	1	1	1	مملوك	4	0	4	يكفي و نستطيع التوفير	1	معدة من المنزل
2021-07-13 13:32:48	1	7	2	>7-8	1	الاندلس	الشوايقة	28.6	129	17.2	1.09	86.3	0.72	76.5	0.96	83.1	0	2	1	1	مملوك	4	0	.	يكفي فقط	1	معدة من المنزل
2021-07-13 13:34:32	1	7	2	>7-8	1	الاندلس	الجعليين	25.6	131.5	14.8	0.24	59.3	1.01	84.5	-0.63	26.6	0	1	3	1	مؤجر	4	1	5	يكفي و نستطيع التوفير	1	معدة من المنزل
2021-07-13 13:36:06	1	7	2	>7-8	1	القسم الأول	المغاربة	30.9	126.8	19.2	1.42	92.2	0.09	53.5	1.87	96.9	1	1	1	1	مملوك	4	1	5	يكفي فقط	1	معدة من المنزل
2021-07-13 13:37:24	1	7	2	>6-7	1	جزيرة الفيل	الشوايقة	29	127	18	1.69	95.5	1.09	86.1	1.52	93.6	0	1	1	1	مملوك	4	0	3	يكفي و نستطيع التوفير	1	معدة من المنزل
2021-07-13 13:39:03	1	7	2	>8-9	1	الزمالك	الجعليين	30	140.5	15.2	0.54	70.5	1.49	93.2	-0.53	29.7	1	1	1	1	مؤجر	4	0	.	يكفي فقط	1	معدة من المنزل
2021-07-13 13:41:04	1	7	2	>8-9	1	الرحاب	كواهلة	30.5	136.5	16.4	0.67	74.8	0.86	80.5	0.24	59.5	1	2	3	1	مملوك	5	1	4	يكفي و نستطيع التوفير	1	معدة من المنزل
2021-07-13 13:43:10	1	7	2	>7-8	1	بانت	كواهلة	32.7	138	17.4	2.06	98	2.54	99.4	0.98	83.6	0	2	1	1	مملوك	4	0	1	يكفي فقط	1	معدة من المنزل
2021-07-13 13:44:56	1	7	2	>8-9	1	المنيرة	الجعليين	33.1	133.5	18.6	1.52	93.5	0.83	79.7	1.48	93	1	1	3	1	مؤجر	4	1	4	يكفي فقط	1	معدة من المنزل
2021-07-13 13:46:32	1	7	2	>9-10	1	اركويت	الشوايقة	36.4	133	20.6	1.5	93.3	-0.01	49.6	2.01	97.8	0	2	1	1	مملوك	4	0	4	يكفي فقط	1	معدة من المنزل
2021-07-13 13:48:19	1	7	2	>8-9	1	المنيرة	جعافرة	32.3	129	19.3	1.19	88.3	-0.16	43.5	1.74	95.9	1	2	1	1	مملوك	4	0	4	يكفي و نستطيع التوفير	1	معدة من المنزل
2021-07-13 13:50:10	1	7	2	>8-9	1	الدباغة	الجعليين	39.1	135.5	21.3	2.09	98.2	0.67	74.9	2.32	99	0	2	1	1	مملوك	4	1	5	يكفي و نستطيع التوفير	1	معدة من المنزل
2021-07-13 13:51:49	1	7	2	>9-10	1	الدرجة	اشراف	22.2	124.5	14.3	-1.85	3.2	-1.55	6.6	-1.3	9.6	0	2	1	1	مؤجر	4	0	5	يكفي فقط	1	معدة من المنزل
2021-07-13 13:53:29	1	7	2	>8-9	1	المنيرة	جعافرة	28	137.5	14.8	-0.01	49.5	0.84	79.9	-0.85	19.7	1	2	3	1	مملوك	4	0	4	يكفي فقط	1	تشترى من المدرسة
2021-07-13 13:55:11	1	7	2	>8-9	1	الدرجة	الرفاعيين	26.8	135.5	14.6	-0.32	37.5	0.49	68.7	-1.02	15.3	0	1	1	1	مؤجر	4	0	5	يكفي فقط	1	معدة من المنزل
2021-07-13 13:56:59	1	7	2	>8-9	1	الزمالك	خوالدة	20.6	115	15.6	-2.02	2.2	-2.68	0.4	-0.24	40.7	1	2	3	1	مملوك	5	1	5	يكفي و نستطيع التوفير	1	معدة من المنزل
2021-07-13 13:58:31	1	7	2	>8-9	1	الدرجة	بني عامر	26.4	134.3	14.6	-0.04	48.6	0.82	79.4	-0.88	19	1	1	3	1		4	1	5	يكفي و نستطيع التوفير	1	معدة من المنزل
2021-07-13 14:56:16	1	7	2	>5-6	0	الواحة	الجعليين	49.7	135.5	17.1	5.34	.	.	.	4.26	.	1	1	1	1	مؤجر	4	1	2	يكفي فقط	1	معدة من المنزل
2021-07-13 14:58:39	1	7	2	>6-7	0	دردق	أخرى	19.9	122	13.4	-0.37	35.7	0.87	80.7	-1.41	8	0	1	.	1	مؤجر	4	0	1	يكفي فقط	1	معدة من المنزل
2021-07-13 15:00:39	1	7	2	>8-9	0	حي المطار	اشراف	22.6	126.4	14.1	-1.24	10.7	-0.79	21.4	-1.15	12.5	1	1	1	1	مؤجر	5	1	3	يكفي فقط	1	معدة من المنزل
2021-07-13 15:04:33	1	7	2	>5-6	0	مايو	حالفاويين	34.2	132.5	19.5	3.25	.	3.58	.	2.13	98.3	1	2	.	1	مملوك	4	.	4	يكفي و نستطيع التوفير	1	معدة من المنزل
2021-07-13 15:07:01	1	7	2	>7-8	0	الدرجة	دناقلة	23.9	134.5	13.2	-0.17	43.2	1.55	93.9	-1.68	4.6	1	2	1	1	مؤجر	5	0	3	يكفي فقط	1	معدة من المنزل
2021-07-13 15:08:44	1	7	2	>8-9	0	الدرجة	المغاربة	26.4	126.3	16.3	0.03	51	-0.46	32.4	0.37	64.4	0	2	1	1	مملوك	5	0	5	لايكفي ونضطر للإٍستدانة	1	معدة من المنزل
2021-07-13 15:10:51	1	7	2	>9-10	0	حي المطار	الجعليين	31.3	140	16	0.4	65.6	0.93	82.4	-0.14	44.5	1	3	.	1	مملوك	4	0	5	يكفي فقط	1	معدة من المنزل
2021-07-13 15:12:46	1	7	2	>8-9	0	المنيرة	الجعليين	35.4	142.3	18	1.43	992.3	1.53	93.6	0.92	82.2	1	1	1	1	مؤجر	5	1	5	يكفي فقط	1	معدة من المنزل
2021-07-13 15:14:50	1	7	2	>8-9	0	حي المطار	الجعليين	32	141.2	16.1	0.75	77.4	1.47	92.9	-0.01	49.4	0	3	1	1	مملوك	4	0	4	يكفي فقط	1	معدة من المنزل
2021-07-13 15:16:23	1	7	2	>8-9	0	الرحاب	الشوايقة	22.6	125	14.7	-1.23	11	-1.11	13.3	-0.82	20.6	0	2	1	1	مملوك	4	1	4	يكفي و نستطيع التوفير	1	معدة من المنزل
2021-07-13 15:17:57	1	7	2	>9-10	0	المنيرة	اشراف	26.2	133	14.8	-0.57	28.3	-0.08	46.6	-0.79	21.4	0	2	1	1	مملوك	4	1	5	يكفي فقط	1	معدة من المنزل
2021-07-13 15:19:44	1	7	2	>9-10	0	عووضة	المغاربة	40.6	145.3	19.2	1.42	92.2	1.21	88.8	1.11	86.7	0	2	1	1	مملوك	4	1	5	يكفي فقط	1	معدة من المنزل
2021-07-13 15:21:13	1	7	2	>8-9	0	الحي السوداني		25.2	124.7	16.2	-0.33	37	-0.82	20.6	0.17	56.9	0	2	1	1	مملوك	4	0	5	يكفي فقط	1	معدة من المنزل
2021-07-13 15:22:53	1	7	2	>9-10	0	الدرجة	دناقلة	24.2	127	15	-0.86	14.4	-0.78	21.6	-0.6	27.5	1	1	3	1	مؤجر	5	1	5	لايكفي	1	معدة من المنزل
2021-07-13 15:24:44	1	7	2	>8-9	0	اركويت	حلاوين	26.1	132.2	14.9	-0.19	42.6	0.37	64.6	-0.61	27.2	0	2	1	1	مملوك	4	0	2	يكفي فقط	1	معدة من المنزل
2021-07-13 15:26:25	1	7	2	>8-9	0	القبة	محس	25.6	135	14	-0.65	25.8	0.34	63.2	-1.29	9.8	0	1	2	3	مملوك	4	0	5	لايكفي ونضطر للإٍستدانة	1	معدة من المنزل
2021-07-13 15:28:13	1	7	2	>9-10	0	المنيرة	الجعليين	28.9	140.5	14.6	-0.12	45	0.92	82.1	-0.96	16.9	1	1	2	3	مؤجر	5	1	5	يكفي فقط	1	معدة من المنزل
2021-07-13 15:30:06	1	7	2	>8-9	0	ام سنط	الجعليين	28	131.5	16.2	0.43	66.5	0.49	68.8	0.2	58.1	1	1	1	1	أخرى	4	1	5	يكفي فقط	1	معدة من المنزل
2021-07-13 15:32:32	1	7	2	>8-9	0	اركويت	دناقلة	18.2	123.3	12	-2.79	0.3	-1.3	9.7	-3.07	.	1	1	3	1		4	.	1	يكفي فقط	1	معدة من المنزل
2021-07-13 15:34:12	1	7	2	>8-9	0	القسم الأول	اقباط	32.3	131	18.8	0.8	78.8	-0.21	41.5	1.19	88.3	1	1	1	1	مؤجر	4	0	3	يكفي فقط	1	معدة من المنزل
2021-07-13 15:35:49	1	7	2	>8-9	0	حنتوب	الجعليين	25.7	135.5	14	-0.07	47.4	1.2	88.5	-1.15	12.4	1	1	1	.	مؤجر	4	0	5	يكفي فقط	1	معدة من المنزل
2021-07-13 15:37:31	1	7	2	>9-10	0	حي المطار	الشوايقة	38.8	147	18	1.6	94.4	2.15	98.4	0.8	78.9	0	2	1	1	مملوك	4	0	4	يكفي و نستطيع التوفير	1	معدة من المنزل
2021-07-13 15:39:37	1	7	2	>8-9	0	الدرجة	اشراف	26.2	134	14.6	-0.17	43.1	0.62	73.4	0.8	21.1	1	1	4	4	مؤجر	4	.	4	يكفي فقط	1	معدة من المنزل
2021-07-13 15:41:29	1	7	2	>6-7	0	المنيرة	ركابيين	29.8	130	17.6	2.12	98.3	2.41	99.2	1.25	89.5	1	2	1	1	مملوك	4	1	5	يكفي و نستطيع التوفير	1	معدة من المنزل
2021-07-13 15:43:02	1	7	2	>6-7	0	مايو	خوالدة	28	130	16.6	1.31	90.4	1.59	94.4	0.64	73.8	1	1	1	1	مملوك	3	0	5	يكفي و نستطيع التوفير	1	معدة من المنزل
2021-07-13 15:44:47	1	7	2	>7-8	0	البستان	جعافرة	33	124	21.5	1.93	97.3	0.07	53	2.39	99.2	1	1	3	.	مملوك	3	.	3	يكفي و نستطيع التوفير	1	تشترى من المدرسة
2021-07-13 15:46:34	1	7	2	>7-8	0	المنيرة		27.7	127	17.2	1.12	86.8	0.84	80	0.9	81.6	1	1	1	1	مؤجر	4	0	4	يكفي فقط	1	معدة من المنزل
2021-07-13 15:48:23	1	7	2	>6-7	0	حي المطار	كواهلة	26	117.3	18.9	1.07	85.7	-0.43	33.3	1.72	95.7	1	1	1	1	مؤجر	4	0	5	يكفي فقط	1	معدة من المنزل
2021-07-13 15:50:33	1	7	2	>7-8	0	الدرجة	دناقلة	29.4	128	17.9	1.08	86	0.44	66.9	1.13	87.1	1	2	1	1	مؤجر	5	0	4	يكفي فقط	1	معدة من المنزل
2021-07-13 15:53:42	1	7	2	>7-8	0	القسم الأول	جعافرة	22.1	124.3	14.3	-0.4	34.4	0.16	56.2	-0.78	21.8	0	2	1	1	مملوك	5	1	5	يكفي فقط	1	معدة من المنزل
2021-07-13 15:55:54	1	7	2	>7-8	0	حي المطار	الجعليين	24.1	130.5	14.2	-0.28	46.7	0.9	81.7	-0.94	17.4	1	2	1	1	مؤجر	4	0	5	يكفي فقط	1	معدة من المنزل
2021-07-13 15:57:30	1	7	2	>8-9	0	الدرجة	الجعليين	28.2	133.5	15.8	0.28	61.2	0.56	71.4	-0.05	47.9	1	1	1	1	مملوك	3	0	5	يكفي فقط	0
2021-07-13 15:59:20	1	7	2	>7-8	0	حي المطار	الجعليين	26	125.8	16.4	0.38	64.8	0.08	53.1	0.44	67	0	3	1	1	مملوك	4	0	4	يكفي فقط	1	معدة من المنزل
2021-07-13 19:39:37	1	7	2	>6-7	0	المنيرة	كواهلة	27.9	124.5	18	1.56	94	1.04	85	1.37	91.5	1	1	1	1	مملوك	5	1	3	لايكفي ونضطر للإٍستدانة	1	معدة من المنزل
2021-07-13 19:44:23	1	7	2	>6-7	0	حي المطار	رباطاب	23.8	122.5	15.9	0.5	69	0.47	68.3	0.29	61.3	1	1	3	1	مملوك	5	1	5	يكفي فقط	1	معدة من المنزل
2021-07-13 19:51:20	1	7	2	>7-8	0	حي المطار		20.7	126	13	-0.67	25.1	0.7	75.9	-1.75	4	0	1	1	1	مؤجر	4	1	5	يكفي فقط	1	معدة من المنزل
2021-07-13 19:56:41	1	7	2	>5-6	0	حي المطار	الجعليين	19.8	122	13.8	0.09	53.7	1.33	90.8	-1.09	13.8	1	3	1	1	مملوك	4	0	5	يكفي فقط	1	معدة من المنزل
2021-07-13 20:02:14	1	7	2	>7-8	0	المدنيين	اقباط	26.7	123	17.5	0.87	80.9	0.17	56.7	1.04	85.2	0	2	1	1	مؤجر	4	0	2	يكفي فقط	1	معدة من المنزل
2021-07-13 20:06:21	1	7	2	>6-7	0	الدرجة	الجعليين	22.9	127.5	14.1	0.33	62.9	1.52	93.6	-0.86	14.6	1	1	1	1	مملوك	4	1	4	يكفي فقط	1	معدة من المنزل
2021-07-13 20:11:58	1	7	2	>5-6	0	اركويت	جعافرة	17.9	116	13.3	-0.59	27.6	0.55	70.9	-1.46	7.2	1	1	1	1	مملوك	5	1	4	يكفي فقط	1	معدة من المنزل
2021-07-13 20:13:56	1	7	2	>7-8	0	الدرجة	الجعليين	25.2	125.3	16.1	0.2	58	0.01	50.2	0.25	59.7	0	2	1	1		4	0	3	يكفي فقط	1	معدة من المنزل
2021-07-13 20:15:43	1	7	2	>8-9	0	الطائف	الرفاعيين	27.9	128.3	16.9	0.54	70.5	0.14	55.4	0.62	73.2	0	2	1	1	مملوك	5	0	5	يكفي فقط	1	معدة من المنزل
2021-07-13 20:17:44	1	7	2	>8-9	0	الدباغة		22.8	122.5	15.2	-1.33	9.2	-1.61	5.4	-0.5	30.8	0	1	1	1	مملوك	4	1	5	يكفي فقط	1	معدة من المنزل
2021-07-13 20:19:49	1	7	2	>7-8	0	الدرجة	الجعليين	23.5	123.5	15.4	0.02	50.8	0.05	52.1	-0.06	47.8	1	1	1	1	مؤجر	3	0	5	يكفي فقط	1	معدة من المنزل
2021-07-13 20:21:39	1	7	2	>7-8	0	الدرجة	الجعليين	24.1	131	14	0.07	52.8	1.22	88.9	-0.98	16.3	1	2	1	1	مملوك	5	0	4		1	معدة من المنزل
2021-07-13 20:24:34	1	7	2	>7-8	0	بانت	الجعليين	26.8	121.5	118.2	0.45	67.4	-0.82	20.5	1.19	88.5	1	2	2	1	مملوك	5	1	5	يكفي فقط	1	معدة من المنزل
2021-07-25 18:15:16	2	8	1	>5-6	0	عووضة	أخرى	20.9	128	12.8	0.28	61.2	2.6	99.5	-1.95	2.6	1	1	1	1	مملوك	3	0	4	يكفي فقط	1	تشترى من المدرسة
2021-07-25 18:18:16	2	8	1	>5-6	0	بانت	أخرى	24	129	14.4	1.1	86.3	2.67	99.6	-0.58	28.1	0	2	1	1	مملوك	5	0	5	يكفي فقط	1	معدة من المنزل
2021-07-25 18:25:53	2	8	1	>9-10	0	القبة	ركابيين	47.8	143.5	23.2	2.63	99.6	1.66	95.2	2.36	99.1	0	2	1	1	مملوك	5	1	5	يكفي و نستطيع التوفير	1	معدة من المنزل
2021-07-25 18:28:24	2	8	1	>6-7	0	الطائف	محس	18.4	114.5	14	-1.33	9.2	-1.16	12.2	-0.92	17.9	1	2	1	1	مؤجر	5	0	5	يكفي فقط	1	معدة من المنزل
2021-07-25 18:33:19	2	8	1	>9-10	0	الطائف	الجعليين	31.6	137	16.8	-0.05	48.1	-0.27	39.2	0.1	54.1	1	1	1	1	مملوك	4	0	4	يكفي فقط	1	معدة من المنزل
2021-07-28 19:06:03	2	8	1	>6-7	0	الدرجة	جعافرة	24.1	128.3	14.6	0.26	60.4	1.04	85.1	-0.52	30	0	.	1	3	مملوك	4	0	4	لايكفي	1	معدة من المنزل
2021-07-28 19:10:12	2	8	1	>9-10	0	الدرجة	رباطاب	27.8	139	14.1	-0.75	22.7	0.3	61.9	-1.41	7.9	0	2	1	1	مملوك	4	0	4	لايكفي	1	معدة من المنزل
2021-07-28 19:14:52	2	8	1	>7-8	0	الدرجة	الشوايقة	25.8	127	17	0.23	58.9	0.13	55.3	0.18	57.3	0	1	4	3	مملوك	4	1	5	يكفي و نستطيع التوفير	0
2021-07-28 19:19:16	2	8	1	>6-7	0	الفارووق	الجعليين	18.5	120.5	12.7	-0.9	18.5	0.54	70.4	-1.96	2.5	1	2	1	1	مؤجر	4	0	5	يكفي فقط	1	معدة من المنزل
2021-07-28 19:27:30	2	8	1	>6-7	0	دردق	اشراف	22.4	124.5	14.5	0.41	65.8	1.33	90.8	-0.57	28.4	0	2	1	1	مملوك	4	1	5	يكفي فقط	1	معدة من المنزل
2021-07-28 19:38:43	2	8	1	>9-10	0	اركويت	الجعليين	33.2	144	16	0.69	75.6	1.52	93.6	-0.13	44.8	0	2	1	1	مملوك	4	0	5		1	معدة من المنزل
2021-07-28 19:43:39	2	8	1	>9-10	0	اركويت	الشوايقة	18.6	121.5	12.4	-3.55	.	-2.53	0.6	-2.93	0.2	0	1	1	1	مؤجر	4	1	3	لايكفي	1	معدة من المنزل
2021-07-28 19:46:16	2	8	1	>7-8	0	الدرجة	الجعليين	21.2	119.5	14.8	-0.61	27.2	-0.6	27.4	-0.4	34.6	0	3	1	1	مملوك	4	0	5	لايكفي	1	معدة من المنزل
2021-07-28 19:51:09	2	8	1	>8-9	0	جزيرة الفيل	دناقلة	42.6	137.5	20.2	2.69	99.6	1.63	94.9	2.46	99.3	0	2	1	1	أخرى	5	1	5	لايكفي	1	معدة من المنزل
2021-07-28 19:55:31	2	8	1	>9-10	0	ود ازرق	الجعليين	22.4	123.5	14.7	-1.7	4.5	-1.74	4.1	-0.9	18.3	0	2	1	1	مملوك	4	1	5	لايكفي	1	معدة من المنزل
2021-07-28 19:57:47	2	8	1	>6-7	0	اركويت	الجعليين	19.7	115	14.9	-0.22	41.2	-0.13	44.8	-0.25	40.1	0	2	1	1	مملوك	4	1	2	يكفي فقط	1	معدة من المنزل
2021-07-28 20:00:13	2	8	1	>6-7	0	الطائف	الجعليين	17.4	119	12.3	-1.15	12.5	0.56	71.1	-2.4	0.8	1	1	1	1	مملوك	5	1	5	يكفي فقط	نعم	معدة من المنزل
2021-07-28 20:03:15	2	8	1	>6-7	0	الواحة	الشوايقة	23	124.5	14.8	0.75	77.4	1.64	95	-0.29	38.5	0	1	4	1	مؤجر	4	0	3	لايكفي	1	معدة من المنزل
2021-07-28 20:06:13	2	8	1	>6-7	0	مارنجان	بديرية دهمشية	19.4	114	14.9	-0.61	27.1	-0.76	22.4	-0.25	40	1	1	1	1	مؤجر	4	0	5	يكفي فقط	1	معدة من المنزل
2021-07-28 20:08:55	2	8	1	>6-7	0	ام سنط	أخرى	18.4	122	12.4	-1.22	11.1	0.37	64.6	-2.35	0.9	0	2	1	1	مملوك	4	1	4	لايكفي	1	معدة من المنزل
2021-07-28 20:10:57	2	8	1	>7-8	0	بركات	الشوايقة	16.8	114.3	12.9	-2.2	1.4	-1.46	7.2	-1.91	2.8	0	2	1	1	مملوك	4	1	4	لايكفي	1	معدة من المنزل
2021-07-28 20:14:14	2	8	1	>8-9	0	اركويت	فلاتة	36.1	130.8	21.1	1.98	97.6	0.63	73.6	2.13	98.3	0	3	1	1	مملوك	4	0	4	لايكفي	1	معدة من المنزل
2021-07-28 20:16:08	2	8	1	>6-7	0	الدرجة	العركيين	16.7	115	12.6	-1.86	3.1	-0.83	20.4	-2.08	1.9	0	2	1	1	مملوك	4	1	5	يكفي فقط	1	معدة من المنزل
2021-07-28 20:18:56	2	8	1	>7-8	0	الطائف	الجعليين	26.6	128	16.2	0.58	71.9	0.56	71.1	0.36	64	0	3	1	1	مملوك	2	0	5	يكفي فقط	1	معدة من المنزل
2021-07-28 20:23:08	2	8	1	>7-8	0	الواحة	برقو	18.9	123	12.5	-1.61	5.4	-0.26	39.6	-2.36	1.1	0	2	1	1	مملوك	4	0	5	لايكفي ونضطر للإٍستدانة	1	معدة من المنزل
2021-07-28 20:25:21	2	8	1	>8-9	0	الدرجة	الجعليين	24.9	128.5	15.6	-0.12	45.2	-0.13	44.7	-0.09	46.3	1	1	1	1	أخرى	4	1	5	لايكفي	1	معدة من المنزل
2021-07-28 20:27:21	2	8	1	>9-10	0	الاندلس	بديرية دهمشية	32.4	144	15.6	0.3	61.8	1.13	87.1	-0.44	32.9	0	2	1	1	مملوك	4	1	5	يكفي فقط	1	معدة من المنزل
2021-07-28 20:34:05	2	8	1	>8-9	0	الواحة	أخرى	18.5	121.5	12.5	-2.77	0.3	-1.71	4.3	2.53	0.6	1	1	1	1	مملوك	4	0	4	يكفي فقط	1	معدة من المنزل
2021-07-28 22:00:23	2	8	1	>8-9	0	مارنجان	الشوايقة	21.7	130	12.8	-1.1	13.6	0.35	63.5	-2.09	1.8	0	2	1	.	مملوك	4	.	5	لايكفي	1	معدة من المنزل
2021-07-28 22:05:58	2	8	1	>6-7	0	الدباغة	أخرى	19.7	117	14.4	-0.64	26.1	-0.46	34.5	-0.63	26.3	1	1	1	1	مملوك	4	1	5	يكفي فقط	1	معدة من المنزل
2021-07-28 22:08:01	2	8	1	>9-10	0	الدباغة	فلاتة	26.9	133.5	15.1	-0.93	17.6	-0.68	24.9	-0.8	21.2	0	3	1	1	مملوك	2	0	5	يكفي فقط	1	معدة من المنزل
2021-07-28 22:10:36	2	8	1	>9-10	0	الواحة	فلاتة	29.1	134.5	16.1	-0.42	33.6	-0.5	31	-0.22	41.1	0	2	1	1	مؤجر	4	1	5	لايكفي	1	معدة من المنزل
2021-07-28 22:12:34	2	8	1	>8-9	0	الدرجة	العركيين	21.1	128.5	12.8	-1.41	8	-0.06	47.6	-2.18	1.5	1	2	1	1	مملوك	4	0	5	يكفي فقط	1	معدة من المنزل
2021-07-28 22:14:55	2	8	1	>8-9	0	الواحة	الجعليين	46	135.5	25.1	2.91	99.8	1.09	86.2	2.92	99.8	1	1	1	1	مملوك	4	0	5	يكفي فقط	1	معدة من المنزل
2021-07-28 22:17:09	2	8	1	>9-10	0	اركويت	الجعليين	23.6	133.5	13.3	-1.66	4.9	-0.59	27.8	-2.02	2.2	0	2	1	1	مملوك	4	1	5	لايكفي	1	معدة من المنزل
2021-07-28 22:19:29	2	8	1	>8-9	0	مارنجان	بديرية دهمشية	31.1	132	17.8	1.2	88.5	0.84	80.1	1.03	84.8	0	2	1	1	مملوك	4	0	4	لايكفي	1	معدة من المنزل
2021-07-28 22:23:06	2	8	1	>6-7	0	الاندلس	الجعليين	16.3	115	12.3	-1.9	2.9	-0.62	26.8	-2.37	0.9	1	2	1	1	مملوك	4	0	3	يكفي و نستطيع التوفير	1	معدة من المنزل
2021-07-28 22:31:45	2	8	1	>8-9	0	مارنجان	الشوايقة	24.7	131.5	14.3	-0.15	44.1	0.76	77.5	-0.9	18.4	0	3	1	1	مملوك	2	0	5	لايكفي	1	معدة من المنزل
2021-07-28 22:40:32	2	8	1	>7-8	0	الدرجة	بني عامر	26.7	123.5	17.6	0.74	77.1	-0.12	45.3	1.07	85.8	0	3	1	1	أخرى	4	1	4	لايكفي	1	معدة من المنزل
2021-07-28 22:50:12	2	8	1	>7-8	0	حنتوب	بني عامر	29.9	133.5	16.8	1.03	84.9	1.17	1.17	0.57	71.4	0	3	2	1	مملوك	3	0	4	يكفي فقط	1	معدة من المنزل
2021-07-28 23:02:32	2	9	1	>6-7	1	الدرجة	الجعليين	17.8	107.5	13.5	-1.88	3	-1.49	6.8	-1.34	9	0	2	1	3	مملوك	4	1	3	يكفي فقط	1	معدة من المنزل
2021-07-28 23:13:32	2	9	1	>7-8	1	السوريبة	الجعليين	18.2	114	14	-2.02	2.2	-1.76	3.9	-1.23	11	1	1	1	1	مملوك	5	1	4	يكفي فقط	1	معدة من المنزل
2021-07-31 11:01:51	2	9	1	>6-7	1	الطائف	مسيرية	21.7	124.5	14	-0.46	32.4	0.44	66.8	-1.19	11.6	1	2	1	1	مملوك	3	0	5	يكفي فقط	1	معدة من المنزل
2021-07-31 11:04:58	2	9	1	>7-8	1	عووضة	الجعليين	16	113.5	12.4	-2.98	0.1	-1.73	4.2	-2.83	0.2	0	2	1	1	مملوك	4	0	5	يكفي فقط	1	معدة من المنزل
2021-07-31 11:07:25	2	9	1	>6-7	1	عووضة	الجعليين	19.3	118	13.9	-0.84	20.2	-0.12	45.2	-1.24	10.7	0	2	1	1	مملوك	4	0	5	يكفي فقط	1	معدة من المنزل
2021-07-31 11:09:27	2	9	1	>5-6	1	شندي فوق	محس	16	109	13.9	-1.53	6.3	-1.21	11.4	-1.17	12.2	0	2	1	1	مملوك	4	0	5	لايكفي	1	معدة من المنزل
2021-07-31 11:12:09	2	9	1	>9-10	1	الواحة	جوامعة	30.1	143.8	14.4	-0.21	41.5	1.06	85.6	-1.46	7.2	1	1	1	1	أخرى	3	0	4	لايكفي	1	تشترى من المدرسة
2021-07-31 11:15:15	2	9	1	>8-9	1	البستان	دناقلة	26.6	130.5	15.2	0.21	58.5	0.79	78.2	-0.43	33.2	1	2	1	1	أخرى	4	0	4	لايكفي	1	معدة من المنزل
2021-07-31 11:17:51	2	9	1	>8-9	1	مارنجان	الجعليين	24.7	128	15.1	-0.3	38.3	0	50	-0.49	31.2	1	2	1	1	مملوك	4	0	5	لايكفي	1	معدة من المنزل
2021-07-31 11:34:59	2	9	1	>7-8	1	ام سنط	بديرية دهمشية	19.4	121.5	13.1	-1.87	3.1	-0.83	20.4	-2.13	1.7	1	2	1	1	مملوك	4	0	3	يكفي فقط	1	معدة من المنزل
2021-07-31 11:37:15	2	9	1	>7-8	1	ام سنط	بديرية دهمشية	19.4	124.8	12.5	-1.87	3.1	-0.23	40.7	-2.89	0.2	1	2	1	1	مملوك	4	0	3	يكفي فقط	1	معدة من المنزل
2021-07-31 11:40:04	2	9	1	>9-10	1	الواحة	الجعليين	31.4	145.4	14.9	0.05	51.9	1.16	87.7	-1.06	14.4	0	2	1	1	مملوك	5	1	2	يكفي فقط	1	معدة من المنزل
2021-07-31 11:42:12	2	9	1	>9-10	1	الواحة	الجعليين	32	146	15	0.16	56.4	1.28	89.9	-0.94	17.4	0	2	1	1	مملوك	5	1	2	يكفي فقط	1	معدة من المنزل
2021-07-31 11:53:54	2	9	1	>8-9	1	عووضة	أخرى	24.5	128.5	14.8	-0.53	29.8	-0.14	44.3	-0.72	23.7	1	1	1	1	مملوك	4	0	4	يكفي فقط	1	معدة من المنزل
2021-07-31 11:59:43	2	9	1	>9-10	1	حنتوب	الجعليين	25.5	133	14.4	-1.32	9.4	-0.75	22.6	-1.4	8.1	1	1	1	1	مؤجر	4	1	4	يكفي فقط	1	معدة من المنزل
2021-07-31 12:02:32	2	9	1	>8-9	1	مارنجان	بديرية دهمشية	26.5	128.5	16	-0.14	44.3	-0.36	36.1	0.08	53.1	0	3	1	1	مملوك	3	1	5	يكفي و نستطيع التوفير	1	معدة من المنزل
2021-07-31 12:05:16	2	9	1	>8-9	1	اركويت		36.5	134.5	20.2	-1.88	97	0.72	76.4	2.02	97.8	1	1	1	1	أخرى	3	1	5	لايكفي	1	معدة من المنزل
2021-07-31 12:07:30	2	9	1	>8-9	1	عووضة	أخرى	30.9	137	16.5	0.79	78.5	1	84.1	0.31	62.1	1	2	1	1	مملوك	3	0	5	يكفي فقط	1	تشترى من المدرسة
2021-07-31 12:12:29	2	9	1	>9-10	1	حي المطار	كواهلة	27.1	140.5	13.7	-0.89	18.7	0.44	66.9	-2	2.3	1	1	1	1	أخرى	3	1	4	يكفي فقط	1	تشترى من المدرسة
2021-07-31 12:16:15	2	9	1	>8-9	1	القبة	المغاربة	23	123	15.2	-1.35	8.9	-1.52	6.4	-0.55	29.2	0	2	1	1	مؤجر	4	0	5	لايكفي	1	معدة من المنزل
2021-07-31 12:19:00	2	9	1	>8-9	1	بركات	أخرى	30.9	137	16.5	0.69	75.6	0.87	80.7	0.28	61	1	1	1	1	مؤجر	4	1	3	يكفي فقط	1	معدة من المنزل
2021-07-31 12:21:10	2	9	1	>7-8	1	اركويت	عبد اللاب	27.8	131	16.2	0.89	81.4	1.07	85.7	0.37	64	1	2	1	.	مملوك	3	0	5	يكفي فقط	1	تشترى من المدرسة
2021-07-31 12:23:21	2	9	1	>8-9	1	الدرجة	أخرى	32.9	135	18.1	1.04	85.1	0.48	68.4	1.09	86.1	0	1	1	1	مؤجر	4	1	4	يكفي فقط	1	معدة من المنزل
2021-07-31 12:26:42	2	9	1	>9-10	1	بركات	خوالدة	26.5	136.5	14.2	-0.57	28.6	0.42	66.2	-1.39	8.3	1	1	1	1	مؤجر	1	0	5	لايكفي	1	تشترى من المدرسة
2021-07-31 12:34:19	2	9	1	>8-9	1	عووضة	الشوايقة	18.5	120	12.8	-2.91	0.2	-1.83	3.4	-2.6	0.5	0	.	.	.		.	.	.		.
2021-07-31 12:36:40	2	9	1	>8-9	1	ود ازرق	دناقلة	22.6	129	13.6	-1.13	12.8	-0.08	47	-1.88	3.6	1	2	1	1	مملوك	3	0	4	لايكفي	1	معدة من المنزل
2021-07-31 12:39:18	2	9	1	>9-10	1	المكي	الجعليين	44.5	153.5	18.9	2.48	99.3	3.27	.	1.37	91.5	0	2	4	1	مملوك	5	0	5	لايكفي	1	معدة من المنزل
2021-07-31 12:43:53	2	9	1	>9-10	1	مايو	الشوايقة	30.7	138	16.1	0.05	52.1	0.22	58.6	-0.14	44.6	1	1	3	1	مؤجر	4	1	5	يكفي فقط	1	معدة من المنزل
2021-07-31 12:46:36	2	9	1	>7-8	1	الدرجة	المغاربة	19	103	17.9	-2.01	2.2	-4.12	.	1.29	90.2	0	2	1	1	مملوك	3	0	4	يكفي فقط	1	معدة من المنزل
2021-07-31 12:48:49	2	9	1	>8-9	1	الدرجة	الجعليين	22.9	128.8	13.8	-0.86	19.6	0.13	55.1	-1.45	6.1	1	2	1	1	مؤجر	3	0	3	يكفي فقط	1	معدة من المنزل
2021-07-31 12:50:42	2	9	1	>7-8	1	عووضة	أخرى	20.6	121	14.1	-1.21	11.3	-1.69	24.6	-1.2	11.5	0	2	1	1	مملوك	4	1	5	يكفي فقط	1	تشترى من المدرسة
2021-07-31 12:52:36	2	9	1	>9-10	1	عووضة	الشوايقة	24.5	137	13.1	-1.46	7.2	0.05	52.1	-2.63	0.4	0	2	2	3	أخرى	4	1	5	يكفي فقط	1	معدة من المنزل
2021-07-31 12:55:07	2	9	1	>9-10	1	مارنجان	الجعليين	21.9	122.5	14.6	-1.95	2.6	-1.81	3.1	-1.08	14.1	1	1	2	2	أخرى	4	1	4	يكفي فقط	1	معدة من المنزل
2021-07-31 12:57:25	2	9	1	>7-8	1	الدباغة	برنو	21.3	134	11.9	-1.2	11.6	1.33	90.8	-3.56	.	1	2	3	1	مملوك	3	1	5	يكفي فقط	1	معدة من المنزل
2021-07-31 13:04:39	3	10	1	>7-8	0	الثورة موبي	نوبا	20.2	122.8	13.4	-1.23	11	-0.41	33.9	-1.52	6.5	0	3	3	1	مملوك	2	1	.	لايكفي ونضطر للإٍستدانة	1	تشترى من المدرسة
2021-07-31 13:07:09	3	10	1	>7-8	0	الثورة موبي		19.9	127.5	12.2	-0.86	19.4	1.09	86.2	-2.49	0.6	1	2	3	1	مملوك	1	1	.	لايكفي	0
2021-07-31 14:36:16	3	10	1	>6-7	0	الثورة موبي		18.5	120.5	12.7	-1.34	8.9	-0.14	44.5	-2	2.3	1	2	3	1	مملوك	1	1	.	لايكفي ونضطر للإٍستدانة	0
2021-07-31 14:40:50	3	10	1	>9-10	0	الثورة موبي		25.4	132.5	14.5	-1.41	8	-0.99	16.1	-1.26	10.4	1	2	3	1	مملوك	2	.	.	لايكفي ونضطر للإٍستدانة	1	تشترى من المدرسة
2021-07-31 14:42:41	3	10	1	>8-9	0	الثورة موبي	نوبا	17.7	119.5	13.7	-2.64	0.4	-2.55	0.5	-1.35	8.8	0	3	1	1	مملوك	2	0	.	لايكفي ونضطر للإٍستدانة	0
2021-07-31 14:44:50	3	10	1	>7-8	0	الثورة موبي	نوبا	24.2	130	13.9	-0.04	48.5	1.19	88.4	-1.13	12.9	1	2	1	1	مملوك	1	0	.	لايكفي	1	تشترى من المدرسة
2021-07-31 14:47:06	3	10	1	>6-7	0	الثورة موبي	أخرى	19.8	121.8	13.3	-0.18	42.8	1.2	88.5	-1.42	7.8	1	2	1	1	مملوك	2	0	.	لايكفي ونضطر للإٍستدانة	0
2021-07-31 14:49:38	3	10	1	>6-7	0	الثورة موبي	نوبا	19.8	118	14.2	-0.41	34	0.09	53.5	-0.75	23	0	2	3	1	مملوك	2	0	.	لايكفي	1	تشترى من المدرسة
2021-07-31 14:52:35	3	10	1	>7-8	0	الثورة موبي	نوبا	17.6	117	12.9	-2.34	1	-1.48	5.7	-2.01	2.2	0	2	3	.	مملوك	.	.	.		.
2021-07-31 14:54:52	3	10	1	>7-8	0	الثورة موبي	نوبا	19	123.3	12.5	-1.84	3.3	-0.56	28.7	-2.36	0.9	0	2	3	1	مملوك	1	1	.	لايكفي ونضطر للإٍستدانة	0
2021-07-31 15:08:09	3	10	1	>6-7	0	الثورة موبي		18.4	118.5	13.1	-1.25	10.5	-0.32	37.4	-1.66	4.8	0	2	3	1	مملوك	2	1	.	لايكفي	1	تشترى من المدرسة
2021-07-31 15:16:11	3	10	1	>7-8	0	الثورة موبي	هوسا	20.5	124.5	13.2	-0.65	26.1	0.57	71.7	-1.57	5.8	0	3	3	1	مملوك	1	1	.	لايكفي ونضطر للإٍستدانة	0
2021-07-31 15:19:54	3	10	1	>6-7	0	الثورة موبي		17.9	111.5	14.4	-1.49	6.9	-1.65	4.9	-0.65	25.8	0	2	1	1	أخرى	4	0	4	يكفي فقط	1	معدة من المنزل
2021-07-31 15:22:55	3	10	1	>8-9	0	الثورة موبي	برقو	20.1	116	14.9	-1.59	5.6	-2	2.3	-0.48	31.4	0	2	4	1	مملوك	2	1	.		1	معدة من المنزل
2021-07-31 15:25:05	3	10	1	>6-7	0	الثورة موبي	فلاتة	17.9	110	14.8	-1.54	6.1	-2	2.3	-0.39	34.9	0	3	1	1	مملوك	1	0	4	يكفي فقط	1	معدة من المنزل
2021-07-31 15:51:33	3	10	1	>6-7	0	الثورة موبي	نوبا	22.3	129	13.4	0.12	54.8	1.74	95.9	-1.4	8.1	0	2	3	1	مملوك	2	1	.	لايكفي	1	تشترى من المدرسة
2021-07-31 16:00:16	3	10	1	>7-8	0	الثورة موبي	نوبا	19.6	119.4	13.7	-1.61	5.4	-1.22	11.1	-1.28	10.1	1	2	1	1	مملوك	1	1	.	لايكفي ونضطر للإٍستدانة	0
2021-07-31 16:06:12	3	10	1	>7-8	0	الثورة موبي	كجاكسا	19.6	118.5	14	-1.24	10.8	-0.91	18.2	-1.04	15	0	3	1	1	مؤجر	4	0	.	لايكفي ونضطر للإٍستدانة	0
2021-07-31 16:12:15	3	10	1	>6-7	0	الثورة موبي	نوبا	18.6	122.5	12.4	-1.06	14.4	0.59	72.3	-2.31	1.1	1	1	3	1	مملوك	2	1	.	لايكفي	1	معدة من المنزل
2021-07-31 16:14:23	3	10	1	>7-8	0	الثورة موبي		19.6	119.5	13.7	-1.14	12.7	-0.6	27.3	-1.2	11.6	1	1	3	1	مملوك	.	1	.	لايكفي	1	معدة من المنزل
2021-07-31 16:16:26	3	10	1	>8-9	0	الثورة موبي	نوبا	21	127.5	12.9	-1.22	11	0.05	52	-1.99	2.3	1	2	3	1	أخرى	2	1	.	لايكفي	1	تشترى من المدرسة
2021-07-31 16:18:26	3	10	1	>7-8	0	الثورة موبي		21.7	122	14.6	-0.4	34.4	-0.08	46.7	-0.56	28.6	0	2	1	3	أخرى	2	1	.	لايكفي ونضطر للإٍستدانة	0
2021-07-31 16:21:09	3	10	1	>6-7	0	الثورة موبي	أخرى	16.8	121.5	11.4	-1.99	2.3	0.12	54.8	-3.38	.	1	1	1	2	مؤجر	.	.	.	لايكفي ونضطر للإٍستدانة	.
2021-07-31 16:23:28	3	10	1	>7-8	0	الثورة موبي	دجاوويين	17.8	114.5	12.6	-2.05	2	-1.77	3.8	-1.35	8.8	0	2	1	1	مؤجر	1	0	.	لايكفي ونضطر للإٍستدانة	0
2021-07-31 17:08:03	3	10	1	>7-8	0	الثورة موبي		18.7	118.5	13.4	-1.81	3.5	-1.27	10.3	-1.54	6.2	0	2	3	1		2	1	.	لايكفي ونضطر للإٍستدانة	1
2021-07-31 17:09:57	3	10	1	>7-8	0	الثورة موبي		19	115.3	14.3	-1.79	3.7	-1.88	3	-0.86	19.4	1	2	3	1	مملوك	1	1	.	لايكفي	1	تشترى من المدرسة
2021-07-31 17:11:54	3	10	1	>7-8	0	الثورة موبي		20.7	120.8	14.2	-0.98	16.3	-0.66	24.4	-0.89	18.6	1	1	3	1	مملوك	1	1	.	لايكفي ونضطر للإٍستدانة	0
2021-07-31 17:14:29	3	10	1	>6-7	0	الثورة موبي	نوبا	16.8	112.5	13.5	-1.83	3.3	-1.5	6.7	-1.31	9.6	0	3	4	2	أخرى	1	0	.	لايكفي ونضطر للإٍستدانة	0
2021-07-31 21:44:55	3	10	1	>7-8	0	الثورة موبي	نوبا	21	123.5	13.8	-1.16	12.3	-0.59	27.8	-1.23	10.9	1	3	3	3	مملوك	1	0	.	لايكفي ونضطر للإٍستدانة	0
2021-07-31 21:53:05	3	10	1	>7-8	0	الثورة موبي	نوبا	21.6	124.5	13.9	-0.48	31.7	0.3	61.9	-1.03	15.1	0	3	3	1	مملوك	1	1	.	لايكفي ونضطر للإٍستدانة	0
2021-07-31 21:56:45	3	10	1	>8-9	0	الثورة موبي		21	124	13.7	-1.43	7.7	-0.8	21.1	-1.42	7.7	1	2	3	1	مملوك	3	1	.	لايكفي	0
2021-07-31 21:59:16	3	10	1	>6-7	0	الثورة موبي		19.3	121	13.2	-0.94	17.3	-0.1	54.1	-1.6	5.5	1	2	1	1		.	.	.		1	تشترى من المدرسة
2021-07-31 22:01:59	3	10	1	>7-8	0	الثورة موبي	نوبا	21.4	122	14.4	-0.36	36.1	0.12	54.7	-0.68	24.8	0	2	3	1	مملوك	2	1	.	لايكفي ونضطر للإٍستدانة	0
